# Supplementary material for: 2-Cyano-5-({4-[N-methyl-N-(2-hy­droxy­eth­yl)amino] phen­yl}diazen­yl)pyridine
Source: Acta Crystallogr Sect E Struct Rep Online. 2012 Oct 6;68(Pt 11):o3079–80. doi: 10.1107/S1600536812041396 (PMC3515185; doi:10.1107/S1600536812041396)
Supplement: Supplementary file 1 [file e-68-o3079-sup1.cif]

##############################################################################
#                                                                            #
# This CIF contains the data in a paper accepted for publication in          #
# Acta Crystallographica Section E. It conforms to the requirements of       #
# Notes for Authors for Acta Crystallographica Section E, and has been       #
# peer reviewed under the auspices of the IUCr Commission on Journals.       #
#                                                                            #
# Full details of the Crystallographic Information File format               #
# are given in the paper "The Crystallographic Information File (CIF):       #
# a New Standard Archive File for Crystallography" by S. R. Hall, F. H.      #
# Allen and I. D. Brown [Acta Cryst. (1991), A47, 655-685].                  #
#                                                                            #
# The current version of the core CIF dictionary is obtainable from          #
# ftp://ftp.iucr.org/pub/cif_core.dic.                                       #
#                                                                            #
# Software is freely available for graphical display of the structure(s)     #
# in this CIF. For information consult the CIF software page                 #
# http://www.iucr.org/resources/cif/software.                                #
#                                                                            #
# This file may be used for bona fide research purposes within the           #
# scientific community so long as proper attribution is given to the journal # 
# article from which it was obtained.                                        #
#                                                                            #
##############################################################################
data_global
_audit_creation_method     SHELXL-97
_journal_date_recd_electronic     2012-09-13
_journal_date_accepted     2012-10-02
_journal_name_full     'Acta Crystallographica, Section E'
_journal_year     2012
_journal_volume     68
_journal_issue     11
_journal_page_first     o3079
_journal_page_last     o3080
_journal_paper_category     QO
_journal_paper_doi     10.1107/S1600536812041396
_journal_coeditor_code     FJ2599
_publ_contact_author_name     'Roberto Centore'
_publ_contact_author_address
;
Dipartimento di Scienze Chimiche, Universit\`a di
Napoli 'Federico II', Complesso di Monte S. Angelo, Via
Cinthia, 80126 Napoli, Italy.
;
_publ_contact_author_email     'roberto.centore@unina.it'
_publ_section_title
;
2-Cyano-5-({4-[<i>N</i>-methyl-<i>N</i>-(2-hydroxyethyl)amino]
phenyl}diazenyl)pyridine
;
loop_
    _publ_author_name
    _publ_author_address
    'Roberto Centore'
;
Dipartimento di Scienze Chimiche,
Universit\`a degli Studi di Napoli 'Federico II',
Complesso di Monte S. Angelo,
Via Cinthia, 80126 Napoli, Italy
;
    'Vincenzo Piccialli'
;
Dipartimento di Scienze Chimiche,
Universit\`a degli Studi di Napoli 'Federico II',
Complesso di Monte S. Angelo,
Via Cinthia, 80126 Napoli, Italy
;
data_I
_audit_creation_method     SHELXL-97
_chemical_name_systematic
;
2-Cyano-5-({4-[<i>N</i>-methyl-<i>N</i>-(2-hydroxyethyl)amino]
phenyl}diazenyl)pyridine
;
_chemical_formula_moiety     'C15 H15 N5 O'
_chemical_formula_sum     'C15 H15 N5 O'
_chemical_formula_iupac     'C15 H15 N5 O'
_chemical_formula_weight     281.32
_chemical_melting_point     439
_symmetry_cell_setting     monoclinic
_space_group_name_H-M_alt     'P 21/c'
_space_group_name_Hall     '-P 2ybc'
loop_
    _symmetry_equiv_pos_as_xyz
    'x, y, z'
    '-x, y+1/2, -z+1/2'
    '-x, -y, -z'
    'x, -y-1/2, z-1/2'
_cell_length_a     17.755(8)
_cell_length_b     7.240(4)
_cell_length_c     11.045(8)
_cell_angle_alpha     90.00
_cell_angle_beta     101.07(5)
_cell_angle_gamma     90.00
_cell_volume     1393.4(14)
_cell_formula_units_Z     4
_cell_measurement_reflns_used     76
_cell_measurement_theta_min     5.566
_cell_measurement_theta_max     23.147
_cell_measurement_temperature     293(2)
_exptl_crystal_description     'plate'
_exptl_crystal_colour     red
_exptl_crystal_size_max     0.40
_exptl_crystal_size_mid     0.10
_exptl_crystal_size_min     0.05
_exptl_crystal_density_diffrn     1.341
_exptl_crystal_density_method     'not measured'
_exptl_crystal_F_000     592
_exptl_absorpt_coefficient_mu     0.090
_exptl_absorpt_correction_type     multi-scan
_exptl_absorpt_process_details
;
(SADABS; Bruker, 2001)
;
_exptl_absorpt_correction_T_min     0.9650
_exptl_absorpt_correction_T_max     0.9955
_diffrn_ambient_temperature     293(2)
_diffrn_radiation_type     MoK\a
_diffrn_radiation_wavelength     0.71073
_diffrn_radiation_source     'fine-focus sealed tube'
_diffrn_radiation_monochromator     'graphite'
_diffrn_measurement_device_type     'Bruker--Nonius KappaCCD'
_diffrn_measurement_device     'four-circle diffractometer'
_diffrn_measurement_method
;
CCD rotation images, thick slices
;
_diffrn_detector_area_resol_mean     9
_diffrn_reflns_number     8528
_diffrn_reflns_av_R_equivalents     0.0690
_diffrn_reflns_av_sigmaI/netI     0.0652
_diffrn_reflns_theta_min     3.05
_diffrn_reflns_theta_max     25.03
_diffrn_reflns_theta_full     25.03
_diffrn_measured_fraction_theta_max     0.974
_diffrn_measured_fraction_theta_full     0.974
_diffrn_reflns_limit_h_min     -20
_diffrn_reflns_limit_h_max     21
_diffrn_reflns_limit_k_min     -7
_diffrn_reflns_limit_k_max     8
_diffrn_reflns_limit_l_min     -13
_diffrn_reflns_limit_l_max     11
_refine_special_details
;
Refinement of <i>F</i>^2^ against ALL reflections. The weighted <i>R</i>-factor
<i>wR</i> and goodness of fit <i>S</i> are based on <i>F</i>^2^, conventional
<i>R</i>-factors <i>R</i> are based on <i>F</i>, with <i>F</i> set to zero for
negative <i>F</i>^2^. The threshold expression of <i>F</i>^2^ >
\s(<i>F</i>^2^) is used only for calculating <i>R</i>-factors(gt) <i>etc</i>.
and is not relevant to the choice of reflections for refinement.
<i>R</i>-factors based on <i>F</i>^2^ are statistically about twice as large
as those based on <i>F</i>, and <i>R</i>- factors based on ALL data will be
even larger.
;
_reflns_number_total     2403
_reflns_number_gt     1336
_reflns_threshold_expression     'I>2sigma(I)'
_refine_ls_structure_factor_coef     Fsqd
_refine_ls_matrix_type     full
_refine_ls_R_factor_all     0.1150
_refine_ls_R_factor_gt     0.0515
_refine_ls_wR_factor_gt     0.1131
_refine_ls_wR_factor_ref     0.1385
_refine_ls_goodness_of_fit_ref     1.018
_refine_ls_restrained_S_all     1.018
_refine_ls_number_reflns     2403
_refine_ls_number_parameters     191
_refine_ls_number_restraints     0
_refine_ls_hydrogen_treatment     constr
_refine_ls_weighting_scheme     calc
_refine_ls_weighting_details
         'calc w=1/[\s^2^(Fo^2^)+(0.0646P)^2^+0.0464P] where P=(Fo^2^+2Fc^2^)/3'
_atom_sites_solution_hydrogens     geom
_atom_sites_solution_primary     direct
_atom_sites_solution_secondary     difmap
_refine_ls_shift/su_max     0.000
_refine_ls_shift/su_mean     0.000
_refine_diff_density_max     0.144
_refine_diff_density_min     -0.211
_refine_ls_extinction_method     none
loop_
    _atom_type_symbol
    _atom_type_description
    _atom_type_scat_dispersion_real
    _atom_type_scat_dispersion_imag
    _atom_type_scat_source
    'C' 'C' 0.0033 0.0016
                         'International Tables Vol C Tables 4.2.6.8 and 6.1.1.4'
    'H' 'H' 0.0000 0.0000
                         'International Tables Vol C Tables 4.2.6.8 and 6.1.1.4'
    'N' 'N' 0.0061 0.0033
                         'International Tables Vol C Tables 4.2.6.8 and 6.1.1.4'
    'O' 'O' 0.0106 0.0060
                         'International Tables Vol C Tables 4.2.6.8 and 6.1.1.4'
_computing_data_collection     'COLLECT (Nonius, 1999)'
_computing_cell_refinement     '<i>CELLFITW</i> (Centore, 2004)'
_computing_data_reduction
;
EvalCCD (Duisenberg <i>et al.</i>,  2003)
;
_computing_structure_solution     'SIR97 (Altomare <i>et al.</i>, 1999)'
_computing_structure_refinement     'SHELXL97 (Sheldrick, 2008)'
_computing_molecular_graphics
;
Ortep-3 for Windows (Farrugia, 2012) and
<i>Mercury</i> (Macrae <i>et al.</i>, 2006)
;
_computing_publication_material
;
WinGX (Farrugia, 2012)
;
loop_
    _atom_site_type_symbol
    _atom_site_label
    _atom_site_fract_x
    _atom_site_fract_y
    _atom_site_fract_z
    _atom_site_U_iso_or_equiv
    _atom_site_adp_type
    _atom_site_calc_flag
    _atom_site_refinement_flags
    _atom_site_occupancy
    _atom_site_symmetry_multiplicity
    _atom_site_disorder_assembly
    _atom_site_disorder_group
    C C1 0.39381(17) 0.5114(4) -0.0089(3) 0.0658(9) Uani d . 1 1 . .
    H H1A 0.4101 0.4652 -0.0821 0.079 Uiso calc R 1 1 . .
    H H1B 0.3398 0.5431 -0.0314 0.079 Uiso calc R 1 1 . .
    C C2 0.40363(16) 0.3604(3) 0.0877(3) 0.0539(7) Uani d . 1 1 . .
    H H2A 0.3763 0.2511 0.0523 0.065 Uiso calc R 1 1 . .
    H H2B 0.4576 0.3290 0.1102 0.065 Uiso calc R 1 1 . .
    C C3 0.43153(16) 0.4817(4) 0.3024(3) 0.0634(8) Uani d . 1 1 . .
    H H3A 0.4355 0.3973 0.3704 0.095 Uiso calc R 1 1 . .
    H H3B 0.4154 0.6004 0.3266 0.095 Uiso calc R 1 1 . .
    H H3C 0.4806 0.4931 0.2788 0.095 Uiso calc R 1 1 . .
    C C4 0.29960(14) 0.4002(3) 0.2038(2) 0.0389(6) Uani d . 1 1 . .
    C C5 0.27273(14) 0.4488(3) 0.3117(2) 0.0426(7) Uani d . 1 1 . .
    H H5 0.3073 0.4906 0.3803 0.051 Uiso calc R 1 1 . .
    C C6 0.19600(15) 0.4353(3) 0.3169(2) 0.0416(6) Uani d . 1 1 . .
    H H6 0.1799 0.4664 0.3895 0.050 Uiso calc R 1 1 . .
    C C7 0.14206(14) 0.3759(3) 0.2154(2) 0.0356(6) Uani d . 1 1 . .
    C C8 0.16750(14) 0.3312(3) 0.1079(2) 0.0412(6) Uani d . 1 1 . .
    H H8 0.1322 0.2941 0.0388 0.049 Uiso calc R 1 1 . .
    C C9 0.24378(14) 0.3407(3) 0.1019(2) 0.0423(7) Uani d . 1 1 . .
    H H9 0.2593 0.3072 0.0292 0.051 Uiso calc R 1 1 . .
    C C10 -0.03818(14) 0.3687(3) 0.3055(2) 0.0377(6) Uani d . 1 1 . .
    C C11 -0.09206(15) 0.4028(3) 0.2005(2) 0.0445(7) Uani d . 1 1 . .
    H H11 -0.0770 0.4255 0.1258 0.053 Uiso calc R 1 1 . .
    C C12 -0.16836(15) 0.4026(3) 0.2081(2) 0.0479(7) Uani d . 1 1 . .
    H H12 -0.2061 0.4250 0.1387 0.058 Uiso calc R 1 1 . .
    C C13 -0.18771(15) 0.3687(3) 0.3206(3) 0.0420(6) Uani d . 1 1 . .
    C C14 -0.06318(15) 0.3353(3) 0.4146(2) 0.0484(7) Uani d . 1 1 . .
    H H14 -0.0264 0.3124 0.4852 0.058 Uiso calc R 1 1 . .
    C C15 -0.26695(18) 0.3730(3) 0.3352(3) 0.0519(7) Uani d . 1 1 . .
    N N1 0.37562(12) 0.4124(3) 0.1987(2) 0.0459(6) Uani d . 1 1 . .
    N N2 0.06251(12) 0.3612(2) 0.21080(19) 0.0417(5) Uani d . 1 1 . .
    N N3 0.04319(12) 0.3723(3) 0.3147(2) 0.0455(6) Uani d . 1 1 . .
    N N4 -0.13639(13) 0.3339(3) 0.4246(2) 0.0493(6) Uani d . 1 1 . .
    N N5 -0.32935(16) 0.3783(3) 0.3473(3) 0.0743(8) Uani d . 1 1 . .
    O O1 0.43618(12) 0.6724(3) 0.0323(2) 0.0771(7) Uani d . 1 1 . .
    H H1O 0.4068 0.7588 0.0816 0.093 Uiso d R 1 1 . .
loop_
    _atom_site_aniso_label
    _atom_site_aniso_U_11
    _atom_site_aniso_U_22
    _atom_site_aniso_U_33
    _atom_site_aniso_U_12
    _atom_site_aniso_U_13
    _atom_site_aniso_U_23
    C1 0.0473(19) 0.093(2) 0.063(2) 0.0003(17) 0.0247(16) 0.0034(17)
    C2 0.0400(17) 0.0608(17) 0.067(2) 0.0028(13) 0.0272(15) -0.0057(14)
    C3 0.0399(18) 0.086(2) 0.064(2) -0.0063(15) 0.0079(16) 0.0043(16)
    C4 0.0361(17) 0.0363(14) 0.0476(17) 0.0008(11) 0.0161(13) 0.0059(11)
    C5 0.0417(17) 0.0504(15) 0.0365(16) -0.0018(11) 0.0096(13) 0.0015(11)
    C6 0.0458(18) 0.0425(14) 0.0411(16) 0.0033(11) 0.0202(14) 0.0034(11)
    C7 0.0308(15) 0.0362(13) 0.0420(16) -0.0004(10) 0.0128(13) 0.0053(11)
    C8 0.0390(17) 0.0465(15) 0.0391(16) -0.0018(11) 0.0102(13) -0.0007(11)
    C9 0.0440(18) 0.0458(15) 0.0411(17) -0.0047(12) 0.0186(13) -0.0054(11)
    C10 0.0328(16) 0.0368(14) 0.0464(17) -0.0024(10) 0.0152(13) -0.0026(11)
    C11 0.0447(18) 0.0501(15) 0.0432(17) -0.0018(12) 0.0195(14) -0.0005(11)
    C12 0.0415(19) 0.0572(17) 0.0463(18) 0.0016(12) 0.0113(14) 0.0006(12)
    C13 0.0404(17) 0.0366(14) 0.0537(18) -0.0061(11) 0.0207(15) -0.0089(12)
    C14 0.0409(19) 0.0608(17) 0.0449(18) -0.0036(13) 0.0117(14) 0.0022(12)
    C15 0.049(2) 0.0473(16) 0.064(2) -0.0056(13) 0.0236(16) -0.0076(13)
    N1 0.0332(14) 0.0546(13) 0.0525(15) 0.0002(10) 0.0153(11) -0.0010(10)
    N2 0.0466(16) 0.0383(12) 0.0435(14) 0.0014(9) 0.0174(11) 0.0022(9)
    N3 0.0462(16) 0.0468(12) 0.0469(14) -0.0011(10) 0.0180(11) 0.0027(10)
    N4 0.0442(16) 0.0613(14) 0.0461(15) -0.0063(11) 0.0183(12) -0.0022(10)
    N5 0.0514(19) 0.0733(17) 0.108(2) -0.0089(13) 0.0397(16) -0.0089(15)
    O1 0.0668(16) 0.0722(14) 0.1043(18) -0.0004(11) 0.0466(13) 0.0101(12)
_geom_special_details
;
All e.s.d.'s (except the e.s.d. in the dihedral angle between two l.s. planes)
are estimated using the full covariance matrix. The cell e.s.d.'s are taken
into account individually in the estimation of e.s.d.'s in distances, angles
and torsion angles; correlations between e.s.d.'s in cell parameters are only
used when they are defined by crystal symmetry. An approximate (isotropic)
treatment of cell e.s.d.'s is used for estimating e.s.d.'s involving l.s.
planes.
;
loop_
    _geom_bond_atom_site_label_1
    _geom_bond_atom_site_label_2
    _geom_bond_site_symmetry_2
    _geom_bond_distance
    _geom_bond_publ_flag
    C1 O1 . 1.414(3) no
    C1 C2 . 1.514(4) no
    C1 H1A . 0.9700 no
    C1 H1B . 0.9700 no
    C2 N1 . 1.458(3) no
    C2 H2A . 0.9700 no
    C2 H2B . 0.9700 no
    C3 N1 . 1.454(3) no
    C3 H3A . 0.9600 no
    C3 H3B . 0.9600 no
    C3 H3C . 0.9600 no
    C4 N1 . 1.365(3) no
    C4 C5 . 1.410(3) no
    C4 C9 . 1.416(3) no
    C5 C6 . 1.378(3) no
    C5 H5 . 0.9300 no
    C6 C7 . 1.395(3) no
    C6 H6 . 0.9300 no
    C7 C8 . 1.387(3) no
    C7 N2 . 1.408(3) no
    C8 C9 . 1.370(3) no
    C8 H8 . 0.9300 no
    C9 H9 . 0.9300 no
    C10 C11 . 1.376(4) no
    C10 C14 . 1.383(3) no
    C10 N3 . 1.429(3) no
    C11 C12 . 1.373(3) no
    C11 H11 . 0.9300 no
    C12 C13 . 1.373(3) no
    C12 H12 . 0.9300 no
    C13 N4 . 1.346(3) no
    C13 C15 . 1.447(4) no
    C14 N4 . 1.325(3) no
    C14 H14 . 0.9300 no
    C15 N5 . 1.142(3) no
    N2 N3 . 1.262(3) no
    O1 H1O . 1.0341 no
loop_
    _geom_angle_atom_site_label_1
    _geom_angle_atom_site_label_2
    _geom_angle_atom_site_label_3
    _geom_angle_site_symmetry_1
    _geom_angle_site_symmetry_3
    _geom_angle
    _geom_angle_publ_flag
    O1 C1 C2 . . 112.8(2) no
    O1 C1 H1A . . 109.0 no
    C2 C1 H1A . . 109.0 no
    O1 C1 H1B . . 109.0 no
    C2 C1 H1B . . 109.0 no
    H1A C1 H1B . . 107.8 no
    N1 C2 C1 . . 113.2(2) no
    N1 C2 H2A . . 108.9 no
    C1 C2 H2A . . 108.9 no
    N1 C2 H2B . . 108.9 no
    C1 C2 H2B . . 108.9 no
    H2A C2 H2B . . 107.8 no
    N1 C3 H3A . . 109.5 no
    N1 C3 H3B . . 109.5 no
    H3A C3 H3B . . 109.5 no
    N1 C3 H3C . . 109.5 no
    H3A C3 H3C . . 109.5 no
    H3B C3 H3C . . 109.5 no
    N1 C4 C5 . . 121.1(2) no
    N1 C4 C9 . . 122.2(2) no
    C5 C4 C9 . . 116.6(2) no
    C6 C5 C4 . . 121.0(2) no
    C6 C5 H5 . . 119.5 no
    C4 C5 H5 . . 119.5 no
    C5 C6 C7 . . 121.3(2) no
    C5 C6 H6 . . 119.3 no
    C7 C6 H6 . . 119.3 no
    C8 C7 C6 . . 118.3(2) no
    C8 C7 N2 . . 116.1(2) no
    C6 C7 N2 . . 125.6(2) no
    C9 C8 C7 . . 121.1(2) no
    C9 C8 H8 . . 119.4 no
    C7 C8 H8 . . 119.4 no
    C8 C9 C4 . . 121.6(2) no
    C8 C9 H9 . . 119.2 no
    C4 C9 H9 . . 119.2 no
    C11 C10 C14 . . 118.5(2) no
    C11 C10 N3 . . 125.9(2) no
    C14 C10 N3 . . 115.5(2) no
    C12 C11 C10 . . 118.9(3) no
    C12 C11 H11 . . 120.6 no
    C10 C11 H11 . . 120.6 no
    C13 C12 C11 . . 118.5(3) no
    C13 C12 H12 . . 120.8 no
    C11 C12 H12 . . 120.8 no
    N4 C13 C12 . . 124.0(3) no
    N4 C13 C15 . . 115.0(2) no
    C12 C13 C15 . . 121.0(3) no
    N4 C14 C10 . . 123.9(3) no
    N4 C14 H14 . . 118.1 no
    C10 C14 H14 . . 118.1 no
    N5 C15 C13 . . 179.3(3) no
    C4 N1 C3 . . 121.4(2) no
    C4 N1 C2 . . 121.2(2) no
    C3 N1 C2 . . 117.4(2) no
    N3 N2 C7 . . 114.1(2) no
    N2 N3 C10 . . 112.4(2) no
    C14 N4 C13 . . 116.2(2) no
    C1 O1 H1O . . 112.1 no
loop_
    _geom_torsion_atom_site_label_1
    _geom_torsion_atom_site_label_2
    _geom_torsion_atom_site_label_3
    _geom_torsion_atom_site_label_4
    _geom_torsion_site_symmetry_1
    _geom_torsion_site_symmetry_2
    _geom_torsion_site_symmetry_3
    _geom_torsion_site_symmetry_4
    _geom_torsion
    _geom_torsion_publ_flag
    O1 C1 C2 N1 . . . . 62.7(3) no
    N1 C4 C5 C6 . . . . -179.6(2) no
    C9 C4 C5 C6 . . . . 1.1(3) no
    C4 C5 C6 C7 . . . . -1.0(3) no
    C5 C6 C7 C8 . . . . -0.3(3) no
    C5 C6 C7 N2 . . . . -178.6(2) no
    C6 C7 C8 C9 . . . . 1.5(3) no
    N2 C7 C8 C9 . . . . 180.0(2) no
    C7 C8 C9 C4 . . . . -1.4(3) no
    N1 C4 C9 C8 . . . . -179.2(2) no
    C5 C4 C9 C8 . . . . 0.1(3) no
    C14 C10 C11 C12 . . . . 0.1(3) no
    N3 C10 C11 C12 . . . . -176.9(2) no
    C10 C11 C12 C13 . . . . 0.1(3) no
    C11 C12 C13 N4 . . . . -0.6(4) no
    C11 C12 C13 C15 . . . . 177.8(2) no
    C11 C10 C14 N4 . . . . 0.0(3) no
    N3 C10 C14 N4 . . . . 177.4(2) no
    C5 C4 N1 C3 . . . . -2.1(3) no
    C9 C4 N1 C3 . . . . 177.2(2) no
    C5 C4 N1 C2 . . . . 179.4(2) no
    C9 C4 N1 C2 . . . . -1.4(3) no
    C1 C2 N1 C4 . . . . 82.0(3) no
    C1 C2 N1 C3 . . . . -96.6(3) no
    C8 C7 N2 N3 . . . . 168.65(18) no
    C6 C7 N2 N3 . . . . -13.0(3) no
    C7 N2 N3 C10 . . . . 176.23(17) no
    C11 C10 N3 N2 . . . . -18.0(3) no
    C14 C10 N3 N2 . . . . 164.91(19) no
    C10 C14 N4 C13 . . . . -0.4(3) no
    C12 C13 N4 C14 . . . . 0.7(3) no
    C15 C13 N4 C14 . . . . -177.8(2) no
loop_
    _geom_hbond_atom_site_label_D
    _geom_hbond_atom_site_label_H
    _geom_hbond_atom_site_label_A
    _geom_hbond_site_symmetry_A
    _geom_hbond_distance_DH
    _geom_hbond_distance_HA
    _geom_hbond_distance_DA
    _geom_hbond_angle_DHA
    _geom_hbond_publ_flag
    O1 H1O N5 2_555 1.03 1.92 2.925(4) 165 yes
    C6 H6 N4 3_566 0.93 2.74 3.637(4) 162 yes
    C2 H2B O1 3_665 0.97 2.68 3.369(4) 129 yes
_iucr_refine_instructions_details
;
TITL Compound X
CELL  0.71073  17.7550   7.2400  11.0450   90.000  101.070   90.000
ZERR     4.00   0.0080   0.0040   0.0080    0.000    0.050    0.000
LATT   1
SYMM  - X, 1/2 + Y, 1/2 - Z
SFAC  C    H    N    O
UNIT  60   60   20   4
MERG   2
MPLA 6 C4 C5 C6 C7 C8 C9
MPLA C10 C11 C12 C13 C14 N4
FMAP   2
PLAN   25
SIZE     0.05   0.10   0.40
ACTA
BOND
BOND   $H
CONF
WGHT     0.06460     0.04640
L.S.   6
FVAR     0.43438
C1    1    0.393808    0.511421   -0.008862    11.00000    0.04735    0.09296 =
        0.06261    0.00346    0.02473    0.00028
AFIX   23
H1A   2    0.410146    0.465226   -0.082123    11.00000   -1.20000
H1B   2    0.339846    0.543073   -0.031442    11.00000   -1.20000
AFIX    0
C2    1    0.403624    0.360427    0.087677    11.00000    0.04005    0.06086 =
        0.06743   -0.00567    0.02726    0.00284
AFIX   23
H2A   2    0.376327    0.251131    0.052317    11.00000   -1.20000
H2B   2    0.457614    0.329025    0.110214    11.00000   -1.20000
AFIX    0
C3    1    0.431533    0.481705    0.302429    11.00000    0.03984    0.08583 =
        0.06359    0.00429    0.00789   -0.00634
AFIX  137
H3A   2    0.435490    0.397317    0.370402    11.00000   -1.50000
H3B   2    0.415418    0.600447    0.326608    11.00000   -1.50000
H3C   2    0.480611    0.493089    0.278795    11.00000   -1.50000
AFIX    0
C4    1    0.299594    0.400189    0.203809    11.00000    0.03608    0.03628 =
        0.04753    0.00592    0.01608    0.00079
C5    1    0.272724    0.448782    0.311675    11.00000    0.04173    0.05044 =
        0.03649    0.00149    0.00957   -0.00182
AFIX   43
H5    2    0.307315    0.490573    0.380331    11.00000   -1.20000
AFIX    0
C6    1    0.196000    0.435281    0.316886    11.00000    0.04583    0.04254 =
        0.04108    0.00338    0.02023    0.00327
AFIX   43
H6    2    0.179855    0.466367    0.389529    11.00000   -1.20000
AFIX    0
C7    1    0.142061    0.375945    0.215432    11.00000    0.03076    0.03620 =
        0.04200    0.00530    0.01276   -0.00040
C8    1    0.167501    0.331183    0.107933    11.00000    0.03900    0.04645 =
        0.03915   -0.00072    0.01014   -0.00182
AFIX   43
H8    2    0.132186    0.294116    0.038762    11.00000   -1.20000
AFIX    0
C9    1    0.243780    0.340661    0.101945    11.00000    0.04396    0.04581 =
        0.04116   -0.00539    0.01866   -0.00468
AFIX   43
H9    2    0.259275    0.307179    0.029200    11.00000   -1.20000
AFIX    0
C10   1   -0.038180    0.368677    0.305488    11.00000    0.03285    0.03680 =
        0.04633   -0.00255    0.01524   -0.00235
C11   1   -0.092053    0.402764    0.200539    11.00000    0.04468    0.05007 =
        0.04322   -0.00055    0.01951   -0.00177
AFIX   43
H11   2   -0.077047    0.425514    0.125754    11.00000   -1.20000
AFIX    0
C12   1   -0.168361    0.402610    0.208131    11.00000    0.04146    0.05716 =
        0.04634    0.00065    0.01127    0.00160
AFIX   43
H12   2   -0.206052    0.424959    0.138709    11.00000   -1.20000
AFIX    0
C13   1   -0.187704    0.368703    0.320566    11.00000    0.04035    0.03659 =
        0.05364   -0.00890    0.02067   -0.00606
C14   1   -0.063176    0.335259    0.414613    11.00000    0.04089    0.06077 =
        0.04486    0.00218    0.01174   -0.00366
AFIX   43
H14   2   -0.026439    0.312420    0.485170    11.00000   -1.20000
AFIX    0
C15   1   -0.266954    0.373030    0.335240    11.00000    0.04932    0.04729 =
        0.06410   -0.00762    0.02361   -0.00554
N1    3    0.375620    0.412438    0.198664    11.00000    0.03322    0.05460 =
        0.05252   -0.00101    0.01526    0.00015
N2    3    0.062513    0.361147    0.210793    11.00000    0.04657    0.03834 =
        0.04352    0.00224    0.01743    0.00143
N3    3    0.043193    0.372342    0.314689    11.00000    0.04615    0.04684 =
        0.04694    0.00268    0.01797   -0.00106
N4    3   -0.136396    0.333867    0.424550    11.00000    0.04418    0.06133 =
        0.04617   -0.00223    0.01833   -0.00633
N5    3   -0.329353    0.378304    0.347308    11.00000    0.05141    0.07333 =
        0.10800   -0.00884    0.03972   -0.00892
O1    4    0.436182    0.672409    0.032253    11.00000    0.06681    0.07222 =
        0.10428    0.01009    0.04665   -0.00036
AFIX    3
H1O   2    0.406782    0.758809    0.081553    11.00000   -1.20000
AFIX    0
HKLF    4
END
;
