# Supplementary material for: 2-Cyano-5-({4-[N-methyl-N-(2-hy­droxy­eth­yl)amino] phen­yl}diazen­yl)pyridine
Source: Acta Crystallogr Sect E Struct Rep Online. 2012 Oct 6;68(Pt 11):o3079–80. doi: 10.1107/S1600536812041396 (PMC3515185; doi:10.1107/S1600536812041396)
Supplement: Supplementary file 2 [file e-68-o3079-Isup2.hkl]

#
# h,k,l, Fc-squared, Fo-squared, sigma(Fo-squared) and status flag
#
data_I
_shelx_title ' Compound X'
_shelx_refln_list_code          4
_shelx_F_calc_maximum      241.00
_exptl_crystal_F_000       592.00
_reflns_d_resolution_high  0.8398
 
loop_
 _symmetry_equiv_pos_as_xyz
 'x, y, z'
 '-x, y+1/2, -z+1/2'
 '-x, -y, -z'
 'x, -y-1/2, z-1/2'
 
_cell_length_a    17.7550
_cell_length_b     7.2400
_cell_length_c    11.0450
_cell_angle_alpha  90.000
_cell_angle_beta  101.070
_cell_angle_gamma  90.000
 
_shelx_F_squared_multiplier     1.000
 
loop_
 _refln_index_h
 _refln_index_k
 _refln_index_l
 _refln_F_squared_calc
 _refln_F_squared_meas
 _refln_F_squared_sigma
 _refln_observed_status
   3   0   0       11.94       13.01      2.82 o
   4   0   0     3353.40     3195.12    117.00 o
   5   0   0     2012.45     1795.09     50.31 o
   6   0   0     1621.68     1366.35     48.47 o
   7   0   0     1116.93     1103.60     33.54 o
   8   0   0     2817.52     2918.97    147.79 o
   9   0   0     3697.91     4024.28    118.24 o
  10   0   0      842.63      892.35     28.67 o
  11   0   0      108.13      110.46     11.98 o
  12   0   0        1.78       15.63      9.64 o
  13   0   0       77.64       89.22     10.13 o
  14   0   0       31.34       17.04     10.95 o
  15   0   0       11.43       -0.32     15.48 o
  16   0   0      123.13      135.68     20.94 o
  17   0   0       82.71       76.90     23.08 o
  18   0   0        0.52       12.24     10.94 o
  19   0   0        5.82        8.16     30.63 o
  20   0   0        0.23       32.07     25.81 o
   1   1   0       72.75       36.12      7.63 o
   2   1   0      261.83      242.79     15.77 o
   3   1   0      544.77      452.20      9.66 o
   4   1   0        1.20        7.96      2.30 o
   5   1   0        0.00       14.67      2.79 o
   6   1   0      642.79      625.33     20.12 o
   7   1   0      447.13      512.73     12.11 o
   8   1   0      320.56      319.77      9.09 o
   9   1   0      142.55      150.50      7.74 o
  10   1   0      255.21      272.28      8.98 o
  11   1   0       89.91      104.12      6.22 o
  12   1   0      405.70      430.27     12.74 o
  13   1   0        5.23       11.55      9.74 o
  14   1   0       40.08       38.69      7.31 o
  15   1   0        1.17        5.38      9.15 o
  16   1   0       60.71       47.94      8.98 o
  17   1   0        0.15        3.92     10.62 o
  18   1   0       13.15       21.52     11.08 o
  19   1   0       21.13       20.82     24.59 o
  20   1   0       13.76       32.26     17.87 o
   0   2   0      862.48      858.87     33.71 o
   1   2   0     1404.03     1510.87     92.91 o
   2   2   0      444.78      423.49      9.22 o
   3   2   0      252.39      246.22      5.25 o
   4   2   0       41.99       43.54      2.66 o
   5   2   0      120.96      118.44      4.35 o
   6   2   0       11.61        9.99      2.43 o
   7   2   0        9.14        8.26      3.63 o
   8   2   0        5.80        7.64      3.95 o
   9   2   0       52.62       58.36      5.35 o
  10   2   0      599.49      600.93     14.93 o
  11   2   0      164.60      175.08      8.19 o
  12   2   0       17.31        7.97      5.53 o
  13   2   0       14.50        7.23      8.50 o
  14   2   0        0.06        1.83      6.26 o
  15   2   0        0.50       -8.63      8.63 o
  16   2   0        8.33       15.61      8.36 o
  17   2   0       47.89       51.17     11.74 o
  18   2   0        1.23       -1.46     13.67 o
  19   2   0        1.90       -3.22     16.12 o
  20   2   0        0.84       -0.37     22.58 o
   1   3   0      174.64      171.18      5.44 o
   2   3   0      591.01      563.93     12.02 o
   3   3   0       85.79       79.84      4.04 o
   4   3   0        6.41        4.32      3.20 o
   5   3   0      184.52      188.76      5.45 o
   6   3   0       22.90       20.55      2.53 o
   7   3   0       42.10       42.86      6.99 o
   8   3   0      337.37      359.35     11.52 o
   9   3   0       11.00       16.17     10.28 o
  10   3   0        0.38        2.38      4.06 o
  11   3   0      152.71      160.29     10.96 o
  12   3   0      106.01      101.83      8.13 o
  13   3   0      574.90      609.31     16.27 o
  14   3   0        0.33       -7.13      7.13 o
  15   3   0        1.48        7.54      8.62 o
  16   3   0        0.09        3.76      8.02 o
  17   3   0       74.67       71.59     12.74 o
  18   3   0        0.03       -5.07     10.12 o
  19   3   0        4.83       -5.72     12.59 o
   0   4   0    10128.91    10585.27    383.72 o
   1   4   0     1941.36     1878.51     43.54 o
   2   4   0       20.91       25.66      4.23 o
   3   4   0       29.09       29.23      6.23 o
   4   4   0       26.92       18.64      4.04 o
   5   4   0       27.98       30.46      4.12 o
   6   4   0       24.23       25.46      2.60 o
   7   4   0       13.16       16.70      3.62 o
   8   4   0      303.89      303.52      7.56 o
   9   4   0      487.19      509.72     11.53 o
  10   4   0      297.00      303.98      9.60 o
  11   4   0       86.74       80.78      7.74 o
  12   4   0        3.54        7.48      8.64 o
  13   4   0        0.84        3.69      6.20 o
  14   4   0       37.46       38.90      7.25 o
  15   4   0        0.25       -9.18     10.91 o
  16   4   0        1.62        6.49      7.89 o
  17   4   0        0.14       -3.51     11.31 o
  18   4   0       15.71       -2.17     10.39 o
   1   5   0      169.10      145.78      9.61 o
   2   5   0       49.95       53.50      3.70 o
   3   5   0       61.38       59.40      4.22 o
   4   5   0       18.27        8.59      4.61 o
   5   5   0        1.64        1.34     11.69 o
   6   5   0       49.43       46.98      5.43 o
   7   5   0       67.74       78.33      9.40 o
   8   5   0        2.05       13.88      8.74 o
   9   5   0       19.42       19.09      5.89 o
  10   5   0        1.17       -3.13      3.80 o
  11   5   0       37.01       45.92      7.96 o
  12   5   0      335.20      360.43     10.11 o
  13   5   0       53.45       55.81      6.80 o
  14   5   0       43.78       43.71      7.71 o
  15   5   0        4.63        6.11      6.93 o
  16   5   0       44.50       56.81      9.65 o
   0   6   0      123.74      106.37     15.69 o
   1   6   0        9.14        7.90     11.87 o
   2   6   0      106.29       93.67      5.24 o
   3   6   0       41.57       37.11      4.14 o
   4   6   0        4.21        9.55      5.44 o
   5   6   0       29.71       50.25      6.59 o
   6   6   0       77.14       72.45      7.98 o
   7   6   0       36.97       36.98      6.54 o
   8   6   0        5.79        8.02      9.27 o
   9   6   0        1.36        0.13      7.21 o
  10   6   0      196.44      215.84     11.34 o
  11   6   0      114.04      136.98     11.42 o
  12   6   0       35.84       32.36      4.44 o
  13   6   0        0.46        7.35     11.75 o
  14   6   0        0.10       22.95     16.40 o
   1   7   0       28.24       35.31     12.59 o
   2   7   0       22.51       23.43     10.61 o
   3   7   0      120.37      111.20     17.01 o
   4   7   0       20.70       15.09      5.75 o
   5   7   0        2.89       15.16      9.70 o
   6   7   0        5.65       14.90     15.03 o
   7   7   0        0.80       13.71     11.93 o
   8   7   0        7.54        1.35      9.52 o
   9   7   0        5.59        7.28     12.83 o
  10   7   0       32.41       35.62     12.26 o
  11   7   0       18.12       14.18     13.30 o
  12   7   0       99.65      101.69     28.06 o
   1   8   0       33.53        9.38     16.62 o
   4   8   0        0.14      -12.99     12.99 o
 -20   1   1       14.47       12.93     14.89 o
 -19   1   1        7.73       20.78     23.32 o
 -18   1   1        0.00       -7.81     10.99 o
 -17   1   1      177.01      159.01     14.38 o
 -16   1   1       35.41       37.92     17.82 o
 -15   1   1       77.85       54.91     11.51 o
 -14   1   1       17.18       12.33      7.69 o
 -13   1   1       65.27       68.99      7.66 o
 -12   1   1        0.06        7.19      6.79 o
 -11   1   1       41.04       52.43      5.50 o
 -10   1   1       82.48       60.70      5.58 o
  -9   1   1       23.22       20.33      4.88 o
  -8   1   1     1666.18     1744.70     36.04 o
  -7   1   1       11.17       -0.22      4.15 o
  -6   1   1      673.35      660.63     15.55 o
  -5   1   1     3622.79     3726.58     73.37 o
  -4   1   1     3077.66     3079.09     60.63 o
  -3   1   1      214.44      243.09      5.81 o
  -2   1   1     1263.91     1106.17     19.56 o
  -1   1   1       15.28       15.98      2.16 o
   0   1   1      258.65      204.51      7.90 o
   1   1   1     7690.84     6819.40    152.08 o
   2   1   1     3395.63     3067.53     59.89 o
   3   1   1      378.19      358.72      9.22 o
   4   1   1      252.04      234.05      6.05 o
   5   1   1        0.27        2.59      3.35 o
   6   1   1      528.54      535.42     12.51 o
   7   1   1       71.56       64.04      4.36 o
   8   1   1      101.86      109.48      5.90 o
   9   1   1       59.03       62.55      5.57 o
  10   1   1      155.11      160.56      7.19 o
  11   1   1       25.85       27.83      5.77 o
  12   1   1      184.72      202.83      9.87 o
  13   1   1     1552.42     1638.11     36.06 o
  14   1   1       45.63       51.90      9.97 o
  15   1   1       30.42       32.60      7.73 o
  16   1   1        0.44        9.31     22.13 o
  17   1   1       26.26       10.00     10.11 o
  18   1   1       20.85       16.88     13.19 o
  19   1   1        7.46       30.39     25.12 o
  20   1   1       12.15       20.63     16.22 o
 -20   2   1        0.19       -6.30     14.64 o
 -19   2   1        2.56       -0.29     16.62 o
 -18   2   1       94.53       74.98     18.84 o
 -17   2   1       66.09       35.73     12.32 o
 -16   2   1        0.00        9.83      7.92 o
 -15   2   1       23.36       21.97      7.62 o
 -14   2   1        0.04       -0.71      6.69 o
 -13   2   1      111.86      103.80      7.78 o
 -12   2   1      235.61      239.93      9.43 o
 -11   2   1        0.78        0.53      4.26 o
 -10   2   1      176.73      164.56      7.85 o
  -9   2   1     3789.96     4130.18     83.54 o
  -8   2   1     2001.23     2156.48     43.80 o
  -7   2   1        2.51       -3.35      3.35 o
  -6   2   1        3.63       -4.56      4.56 o
  -5   2   1      325.96      294.32      7.55 o
  -4   2   1     1188.28     1108.84     20.10 o
  -3   2   1      190.35      214.96      4.82 o
  -2   2   1     2205.32     2301.82     36.16 o
  -1   2   1      241.58      256.64      5.20 o
   0   2   1    58083.37    53000.55   1908.02 o
   1   2   1    16728.08    16340.57    305.15 o
   2   2   1      118.19      122.20      3.17 o
   3   2   1       48.43       47.83      2.32 o
   4   2   1        8.12        3.72      2.40 o
   5   2   1      323.77      326.68      9.04 o
   6   2   1      133.23      139.29      5.81 o
   7   2   1      152.44      152.73      5.58 o
   8   2   1       81.95       63.57      4.87 o
   9   2   1      823.80      893.96     20.28 o
  10   2   1      370.11      409.14     11.78 o
  11   2   1       62.88       55.00      9.19 o
  12   2   1      587.29      592.60     15.66 o
  13   2   1        0.54       13.80      6.66 o
  14   2   1      163.55      172.28     18.45 o
  15   2   1        4.46       -6.05      6.93 o
  16   2   1       35.72       24.36     10.04 o
  17   2   1        1.08       -0.56      8.84 o
  18   2   1       12.64       24.18     13.70 o
  19   2   1        0.63      -15.00     15.00 o
 -19   3   1        4.30       -3.83     12.62 o
 -18   3   1       39.54       36.97     16.01 o
 -17   3   1        0.62        1.71      9.14 o
 -16   3   1       31.66       27.59     13.24 o
 -15   3   1      170.40      180.77      9.28 o
 -14   3   1       87.71       85.41      7.74 o
 -13   3   1        1.66        0.08      8.68 o
 -12   3   1       62.65       61.72      6.84 o
 -11   3   1       38.84       50.21      6.55 o
 -10   3   1        8.86       12.60      4.74 o
  -9   3   1      317.42      328.51      9.47 o
  -8   3   1       15.80        5.73      6.22 o
  -7   3   1       81.62       75.93      4.11 o
  -6   3   1       38.91       38.48      3.60 o
  -5   3   1      252.83      271.65      6.21 o
  -4   3   1      224.96      212.78      5.09 o
  -3   3   1       38.58       30.44      2.02 o
  -2   3   1        3.79       -0.77      2.40 o
  -1   3   1     1805.37     1758.56     27.96 o
   0   3   1       50.30       49.56      3.13 o
   1   3   1      323.79      328.82      8.88 o
   2   3   1      165.42      147.52      7.69 o
   3   3   1     1396.91     1391.56     32.37 o
   4   3   1       68.44       64.69      2.96 o
   5   3   1       88.90       87.73      3.16 o
   6   3   1      457.18      441.65     10.46 o
   7   3   1      426.08      413.70     10.36 o
   8   3   1      147.55      143.02      5.66 o
   9   3   1        2.78        8.97      4.23 o
  10   3   1        1.86        3.36      6.69 o
  11   3   1      175.92      186.32      8.18 o
  12   3   1      912.71      937.61     22.15 o
  13   3   1       14.19        5.58      6.81 o
  14   3   1       36.05       10.35     12.52 o
  15   3   1      126.91      125.82      9.26 o
  16   3   1       17.12       33.23      9.69 o
  17   3   1       20.38       22.06     10.80 o
  18   3   1       20.69       24.98     11.27 o
  19   3   1       19.27       -5.98     14.42 o
 -18   4   1       11.02       24.88     12.78 o
 -17   4   1       47.15       74.20     18.76 o
 -16   4   1        2.25       12.05     10.95 o
 -15   4   1       26.97       45.43     19.30 o
 -14   4   1        5.63       21.65      7.25 o
 -13   4   1        2.89        2.21     18.97 o
 -12   4   1      166.83      157.55      7.95 o
 -11   4   1      161.05      141.63      7.66 o
 -10   4   1       43.11       48.96      4.82 o
  -9   4   1       29.55       28.60      3.71 o
  -8   4   1       12.34        6.82      3.22 o
  -7   4   1        0.05        5.52      2.93 o
  -6   4   1       37.54       34.09      2.45 o
  -5   4   1        9.69        5.98      5.71 o
  -4   4   1        0.11        2.34      3.49 o
  -3   4   1        0.63        3.27      5.03 o
  -2   4   1      218.09      238.52      7.24 o
  -1   4   1      134.21      117.07      5.09 o
   0   4   1      376.88      360.43      9.75 o
   1   4   1     1595.83     1614.63     36.66 o
   2   4   1     1750.26     1810.58     41.45 o
   3   4   1       45.62       55.16      4.26 o
   4   4   1       21.51       21.04      9.46 o
   5   4   1       19.65       18.17      4.68 o
   6   4   1       17.09       22.41      7.09 o
   7   4   1        8.37       11.93      3.35 o
   8   4   1       98.81      103.19      5.59 o
   9   4   1       12.67       14.80      3.59 o
  10   4   1      337.06      361.33     10.48 o
  11   4   1      316.82      344.79     10.66 o
  12   4   1        0.02       -2.28      6.24 o
  13   4   1       45.36       56.01      7.18 o
  14   4   1       56.61       57.86      7.86 o
  15   4   1        5.83       -6.64      8.72 o
  16   4   1        5.01        8.05      9.10 o
  17   4   1       37.29       50.85     12.54 o
 -17   5   1       61.10       88.85     14.94 o
 -16   5   1        3.19        4.46     10.43 o
 -15   5   1        1.71        0.07      8.23 o
 -14   5   1       34.95       28.60      6.73 o
 -13   5   1      106.96      115.63      8.39 o
 -12   5   1      255.27      246.87      7.84 o
 -11   5   1       84.61       82.79      5.38 o
 -10   5   1       12.05       16.82      4.06 o
  -9   5   1       24.66       29.45      3.88 o
  -8   5   1       89.20       87.13      6.17 o
  -7   5   1       27.65       34.00      7.77 o
  -6   5   1       18.12       11.77      6.90 o
  -5   5   1      130.50      142.62      7.98 o
  -4   5   1        9.50       16.57      4.41 o
  -3   5   1       17.14       18.56      6.23 o
  -2   5   1       18.98       13.85      6.44 o
  -1   5   1       18.53       27.04     10.15 o
   0   5   1       38.36       36.70     10.36 o
   1   5   1       90.39       75.06      7.36 o
   2   5   1       72.02       75.13      4.65 o
   3   5   1       20.93       32.83      4.99 o
   4   5   1      213.32      233.00      9.68 o
   5   5   1       14.51       15.12      5.37 o
   6   5   1        9.26       17.93      5.07 o
   7   5   1        6.02        5.48      5.82 o
   8   5   1        8.61        8.46      2.52 o
   9   5   1       28.31       21.78      4.74 o
  10   5   1        2.71       -2.45      3.97 o
  11   5   1      129.31      142.25      6.94 o
  12   5   1      107.69      125.83      6.74 o
  13   5   1      330.48      330.69     12.44 o
  14   5   1       26.05       36.22      7.49 o
  15   5   1        0.05        4.28      9.36 o
  16   5   1        0.16        0.86     16.59 o
 -15   6   1        0.02       11.61     23.37 o
 -14   6   1        0.26       -6.60     13.75 o
 -13   6   1        1.19        1.58      6.36 o
 -12   6   1        3.75        1.38      4.36 o
 -11   6   1       65.77       64.73     19.16 o
 -10   6   1       43.55       39.91      9.66 o
  -9   6   1       47.76       42.22      8.13 o
  -8   6   1      110.04      114.25     13.91 o
  -7   6   1        2.02        1.04      7.38 o
  -6   6   1        4.09        4.23      7.53 o
  -5   6   1       16.11       24.30      6.07 o
  -4   6   1        1.50       -6.52      6.52 o
  -3   6   1       48.97       51.36      8.83 o
  -2   6   1       79.89       73.03      8.96 o
  -1   6   1       11.58        3.99      7.81 o
   0   6   1      839.28      840.51     27.81 o
   1   6   1      770.97      719.18     24.87 o
   2   6   1        0.01       -2.04      3.48 o
   3   6   1       20.83       31.41      5.31 o
   4   6   1       20.77       28.14      5.56 o
   5   6   1        0.02       -6.21      6.21 o
   6   6   1       11.01       16.54      6.70 o
   7   6   1        3.64       11.89      6.27 o
   8   6   1        9.26        7.81      6.71 o
   9   6   1      134.83      125.24     10.08 o
  10   6   1       54.62       40.20      9.92 o
  11   6   1       66.00       66.72      9.56 o
  12   6   1        4.31        0.47      6.46 o
  13   6   1        0.46       -9.49     14.94 o
  14   6   1       45.33       54.57     17.43 o
 -12   7   1       32.93       76.09     16.34 o
 -11   7   1       82.41      101.31     13.06 o
 -10   7   1       28.67       40.15     19.19 o
  -9   7   1        2.41       -7.41     10.58 o
  -8   7   1        3.44        7.56      9.20 o
  -7   7   1        3.45        6.66      8.41 o
  -6   7   1       33.76       40.23      9.12 o
  -5   7   1       44.13       43.17      6.18 o
  -4   7   1        0.98       -3.94      4.68 o
  -2   7   1       15.18       28.83     15.24 o
  -1   7   1       84.31      103.14     12.63 o
   0   7   1        0.09       10.00      9.57 o
   1   7   1        0.06        0.21     13.78 o
   2   7   1       42.72       42.77     17.17 o
   3   7   1      139.90      120.71      7.32 o
   4   7   1        2.81       -2.62      8.45 o
   5   7   1        2.52       -6.80      6.80 o
   6   7   1        1.39       10.60      8.26 o
   7   7   1       12.17       41.96     11.87 o
   8   7   1        3.73       -8.34      8.34 o
   9   7   1        1.54       -1.11      8.03 o
  10   7   1        1.32        4.41     15.90 o
  11   7   1       46.53       18.95     16.44 o
  -2   8   1       20.40       44.89     20.67 o
  -1   8   1        0.45       -6.83      9.74 o
   1   8   1       49.11       45.47     18.34 o
   5   8   1        6.77      -13.41     14.31 o
 -21   0   2       68.14       17.38     29.52 o
 -20   0   2        7.36       24.96     23.90 o
 -19   0   2       40.12       61.64     23.11 o
 -18   0   2      198.83      172.32     17.18 o
 -17   0   2      197.89      159.24     16.52 o
 -16   0   2       26.11       39.78     23.69 o
 -15   0   2        1.93        5.66     11.69 o
 -14   0   2        9.14        8.52     10.57 o
 -13   0   2      158.89      153.06     12.45 o
 -12   0   2      173.93      152.21     10.99 o
 -11   0   2     1160.02     1109.04     68.13 o
 -10   0   2       32.34       17.97     11.29 o
  -9   0   2     3542.39     4025.08    147.39 o
  -8   0   2     2853.49     3259.61     91.98 o
  -7   0   2      475.84      513.44     17.33 o
  -6   0   2      832.79      872.88     38.05 o
  -5   0   2       72.59       50.65     10.04 o
  -4   0   2       65.07       62.42      4.60 o
  -3   0   2       15.26       12.32      4.82 o
  -2   0   2      596.31      565.04     17.03 o
  -1   0   2      307.13      289.10     12.11 o
   0   0   2    13112.80    12407.79    835.98 o
   1   0   2    27178.93    24107.00    662.15 o
   2   0   2     1148.23      981.09     28.55 o
   3   0   2      895.41      724.72     32.17 o
   4   0   2      955.76      941.90     27.97 o
   5   0   2     1499.03     1464.93     42.37 o
   6   0   2      464.67      418.33     14.97 o
   7   0   2      316.22      309.10     14.18 o
   8   0   2       92.15       97.32      7.84 o
   9   0   2       40.79       42.53     17.83 o
  10   0   2       23.08       32.95     10.28 o
  11   0   2        0.47       -2.95      7.40 o
  12   0   2     1036.82     1018.60     44.10 o
  13   0   2       93.53      117.85     13.05 o
  14   0   2        0.92       -7.18     10.26 o
  15   0   2      279.30      265.64     16.34 o
  16   0   2       15.12       24.98     10.77 o
  17   0   2        0.52       18.87     13.88 o
  18   0   2       12.01       12.88     32.60 o
  19   0   2       28.85       44.26     21.47 o
 -20   1   2        5.46        7.47     26.39 o
 -19   1   2        8.23       12.77     13.57 o
 -18   1   2        3.36       20.65      9.68 o
 -17   1   2      389.14      339.46     13.66 o
 -16   1   2        3.21       12.21      8.24 o
 -15   1   2      181.80      157.33      9.27 o
 -14   1   2       14.32       16.01      7.14 o
 -13   1   2       79.36       76.40      7.30 o
 -12   1   2        8.98        7.63      5.60 o
 -11   1   2        1.67       -5.65      5.65 o
 -10   1   2      458.09      453.59     12.12 o
  -9   1   2       36.93       31.02      8.62 o
  -8   1   2     1149.81     1283.18     27.80 o
  -7   1   2       37.86       49.04      5.36 o
  -6   1   2      455.45      479.87     11.69 o
  -5   1   2     1118.50     1178.96     24.68 o
  -4   1   2      100.26      104.16      4.10 o
  -3   1   2      809.11      774.69     14.17 o
  -2   1   2      469.28      416.44      7.96 o
  -1   1   2       48.20       50.54      2.00 o
   0   1   2      369.71      325.46      7.39 o
   1   1   2     1068.18     1070.99     24.15 o
   2   1   2      183.20      165.05      4.56 o
   3   1   2     3888.53     3633.49     73.70 o
   4   1   2      785.26      799.57     17.07 o
   5   1   2       22.70        1.85      3.14 o
   6   1   2        1.67        2.12      2.96 o
   7   1   2       79.50       73.35      4.83 o
   8   1   2       85.88       93.92      5.61 o
   9   1   2      114.58      127.20      6.57 o
  10   1   2       13.04       15.60      6.81 o
  11   1   2       80.42       79.31      6.13 o
  12   1   2      531.57      538.38     15.18 o
  13   1   2     2000.83     2138.08     45.73 o
  14   1   2        2.49       10.19      8.36 o
  15   1   2      114.90       93.11     10.21 o
  16   1   2       47.63       33.27     10.64 o
  17   1   2        0.68        5.72     10.23 o
  18   1   2        0.40        3.06     15.52 o
  19   1   2        1.34        1.45     15.24 o
 -20   2   2       16.52       16.23     14.05 o
 -19   2   2       22.27        3.73     15.12 o
 -18   2   2        3.05      -10.36     11.71 o
 -17   2   2        4.15       -1.56      9.73 o
 -16   2   2       52.67       38.92      8.04 o
 -15   2   2       59.78       54.67      7.62 o
 -14   2   2       30.85       27.28      6.23 o
 -13   2   2       46.02       39.88      6.84 o
 -12   2   2       12.33       16.34      7.50 o
 -11   2   2        1.29        8.54      7.86 o
 -10   2   2       82.10       72.18      5.68 o
  -9   2   2        0.32       -1.25      4.05 o
  -8   2   2        0.62       -0.34      4.57 o
  -7   2   2      520.84      557.57     13.28 o
  -6   2   2      167.46      163.30      5.73 o
  -5   2   2      199.57      184.87      5.03 o
  -4   2   2      438.46      424.67      8.61 o
  -3   2   2       16.46       18.07      1.83 o
  -2   2   2      110.71      110.36      3.27 o
  -1   2   2     2379.71     2533.35     43.84 o
   0   2   2     3388.52     3239.15     50.37 o
   1   2   2     3523.46     3373.43     58.02 o
   2   2   2      494.80      553.78     10.64 o
   3   2   2      859.68      801.26     16.75 o
   4   2   2      562.92      560.69     12.51 o
   5   2   2      285.19      315.69      9.70 o
   6   2   2        1.64       -1.46      4.74 o
   7   2   2      133.18      121.71      5.55 o
   8   2   2      335.45      328.32     11.18 o
   9   2   2      100.41      113.27      6.30 o
  10   2   2       16.83       21.23      7.34 o
  11   2   2      318.13      325.03     11.03 o
  12   2   2       15.46       15.49     14.78 o
  13   2   2       33.22       24.51      7.61 o
  14   2   2      127.10      131.55      9.96 o
  15   2   2       18.14       15.56      8.32 o
  16   2   2       12.57       -4.16      8.65 o
  17   2   2       15.33       11.81     16.38 o
  18   2   2        1.21       -4.93     21.06 o
  19   2   2        0.23       -5.30     25.76 o
 -19   3   2        0.11        2.31     14.27 o
 -18   3   2       10.81        5.13     17.26 o
 -17   3   2      184.63      184.22     17.97 o
 -16   3   2       11.65        4.83      8.81 o
 -15   3   2      132.78      137.31      9.60 o
 -14   3   2       26.95       14.15      8.10 o
 -13   3   2        0.07       14.90      6.34 o
 -12   3   2       52.23       57.88     10.99 o
 -11   3   2       60.91       62.67      5.61 o
 -10   3   2       12.01        6.58      7.67 o
  -9   3   2       25.85       25.75      5.81 o
  -8   3   2      443.35      475.05     10.61 o
  -7   3   2        7.42       13.04      3.03 o
  -6   3   2       71.09       64.58      3.35 o
  -5   3   2       10.46       12.45      2.54 o
  -4   3   2      295.63      303.80      6.76 o
  -3   3   2       13.93       16.42      3.87 o
  -2   3   2        5.18        3.99      2.42 o
  -1   3   2       99.91      111.98      2.96 o
   0   3   2       71.52       81.95      2.64 o
   1   3   2      461.33      443.51      7.96 o
   2   3   2      741.77      779.62     16.22 o
   3   3   2       28.98       32.00      2.33 o
   4   3   2     1276.21     1340.99     27.15 o
   5   3   2        9.61       11.69      2.57 o
   6   3   2       98.81       86.83      4.63 o
   7   3   2        4.31        4.33      3.47 o
   8   3   2        2.84        2.97      3.87 o
   9   3   2       51.44       56.53     12.71 o
  10   3   2       90.56       86.23      6.39 o
  11   3   2       75.99       84.04     10.92 o
  12   3   2       98.33      102.93      7.85 o
  13   3   2     1214.15     1233.35     37.70 o
  14   3   2       19.93       17.12     12.91 o
  15   3   2       35.17       36.91     14.56 o
  16   3   2        6.01       31.97      9.73 o
  17   3   2        4.16       11.86     12.79 o
  18   3   2        0.00       11.06     12.52 o
 -18   4   2       12.13      -14.82     14.82 o
 -17   4   2       55.49       59.75     13.01 o
 -16   4   2       40.17       51.14     11.19 o
 -15   4   2        8.25        3.61      7.49 o
 -14   4   2        0.47       -0.79      4.42 o
 -13   4   2        2.71        7.23      6.35 o
 -12   4   2       18.36       13.50      4.95 o
 -11   4   2       15.68       17.22      5.04 o
 -10   4   2        2.35       -0.75      3.85 o
  -9   4   2      493.36      510.15     11.66 o
  -8   4   2      324.77      340.28      8.42 o
  -7   4   2      156.83      150.44      6.00 o
  -6   4   2      132.80      148.30      4.65 o
  -5   4   2        9.11       12.25      3.02 o
  -4   4   2       81.49       74.54      3.80 o
  -3   4   2      203.86      186.93      4.62 o
  -2   4   2       56.13       62.81      2.42 o
  -1   4   2      220.28      227.07      4.96 o
   0   4   2     2272.12     2365.89     41.98 o
   1   4   2     4691.29     4742.75    127.56 o
   2   4   2       86.30       72.90      7.53 o
   3   4   2      130.61      142.79     11.32 o
   4   4   2       73.87       66.21      2.90 o
   5   4   2        0.00        1.37      2.78 o
   6   4   2       33.30       36.70      3.06 o
   7   4   2       43.56       36.75      3.46 o
   8   4   2       25.10       29.97      3.85 o
   9   4   2      345.27      360.63     10.16 o
  10   4   2        4.34        8.42      4.65 o
  11   4   2       65.16       62.30      7.12 o
  12   4   2      134.19      124.83     13.78 o
  13   4   2        0.96        2.21      6.88 o
  14   4   2      113.30       97.61     10.59 o
  15   4   2        9.97        3.94     10.59 o
  16   4   2        7.13       -2.20     11.86 o
  17   4   2        2.78        8.76      9.30 o
 -17   5   2       44.31       43.04     17.81 o
 -16   5   2        9.06       17.11      9.89 o
 -15   5   2        5.52        6.28      7.12 o
 -14   5   2        8.31        8.45      6.85 o
 -13   5   2       32.46       36.41      6.63 o
 -12   5   2       10.46        6.97      5.16 o
 -11   5   2       53.37       48.26      8.47 o
 -10   5   2      104.04      105.53      5.24 o
  -9   5   2        3.32        9.97      3.76 o
  -8   5   2        5.32        0.79      4.08 o
  -7   5   2       56.20       56.14      6.01 o
  -6   5   2      168.81      194.97     23.61 o
  -5   5   2       78.33       73.75      6.43 o
  -4   5   2       93.84       90.84      6.22 o
  -3   5   2       84.47       84.73      4.54 o
  -2   5   2        6.30        3.03      2.84 o
  -1   5   2      253.09      237.59      5.57 o
   0   5   2        2.32        4.83      3.41 o
   1   5   2        0.16       -3.34      3.34 o
   2   5   2      520.97      525.26     17.14 o
   3   5   2      742.59      792.15     24.75 o
   4   5   2       25.30       30.31      6.81 o
   5   5   2       24.14       21.26      5.95 o
   6   5   2        0.16        0.71      5.46 o
   7   5   2        0.35        5.89      3.25 o
   8   5   2       21.22       25.08      3.39 o
   9   5   2       17.53       16.56      4.35 o
  10   5   2        0.09       -2.08      4.14 o
  11   5   2      104.81       95.64      6.09 o
  12   5   2      281.58      282.74      9.34 o
  13   5   2      142.59      147.40      7.96 o
  14   5   2        0.00       -3.79      7.50 o
  15   5   2        5.65       -1.87      8.43 o
 -15   6   2       14.51       19.56     17.05 o
 -14   6   2        6.16        9.85     12.41 o
 -13   6   2       77.17       83.90      8.34 o
 -12   6   2        5.38       15.60     12.39 o
 -11   6   2       20.89       20.61      4.35 o
 -10   6   2        0.69        9.65     14.58 o
  -9   6   2        8.70        4.25     10.31 o
  -8   6   2       11.83       10.07      8.90 o
  -7   6   2       39.43       40.07     10.81 o
  -6   6   2        0.64       -1.86     10.34 o
  -5   6   2       33.37       46.11      9.38 o
  -4   6   2      205.03      206.13      7.76 o
  -3   6   2        0.16       -2.27      3.26 o
  -2   6   2      126.69      124.72     11.07 o
  -1   6   2      131.36      131.96     26.55 o
   0   6   2      468.58      392.71     20.11 o
   1   6   2      298.75      262.54     12.97 o
   2   6   2      537.22      531.25     17.62 o
   3   6   2       22.01       18.25      6.63 o
   4   6   2        2.34       11.74      5.81 o
   5   6   2        5.62       12.26      6.34 o
   6   6   2        4.60       -0.02      6.77 o
   7   6   2        1.63        3.31      6.35 o
   8   6   2        4.22       -1.21      8.16 o
   9   6   2       11.75       16.11      8.03 o
  10   6   2       43.09       45.87     10.01 o
  11   6   2      105.26      105.53      5.72 o
  12   6   2        0.00       18.99     15.64 o
  13   6   2        0.00       18.43     13.26 o
 -12   7   2      106.43      126.63     15.73 o
 -11   7   2       12.82       17.38     17.86 o
 -10   7   2       18.45       23.41     12.88 o
  -9   7   2       13.90       -9.13      9.97 o
  -8   7   2        0.87       -1.31     12.80 o
  -7   7   2        7.58        5.55      8.03 o
  -6   7   2       11.31       12.06      9.01 o
  -5   7   2       74.62       75.01      7.01 o
  -4   7   2        2.45       -1.61      4.90 o
  -3   7   2       18.82        6.13     11.21 o
  -2   7   2        0.31       -8.79     10.33 o
  -1   7   2       17.66        6.40      9.89 o
   0   7   2        8.66       18.18     13.52 o
   1   7   2        5.94       11.36      9.29 o
   2   7   2       17.88       12.88      4.31 o
   3   7   2        3.52        7.10      7.76 o
   4   7   2       87.92       87.32      9.30 o
   5   7   2        0.01       -2.45      7.12 o
   6   7   2        6.22       -4.11      7.97 o
   7   7   2        7.10       18.84      8.73 o
   8   7   2        1.97        1.55      9.50 o
   9   7   2        6.89       15.40     12.54 o
  10   7   2        3.94       -1.39     11.50 o
  -4   8   2        0.25        1.70     13.83 o
  -2   8   2       13.67       12.40     13.62 o
   0   8   2       97.63       71.02     15.11 o
   2   8   2       14.27        0.74     14.15 o
 -20   1   3        0.05      -16.12     18.88 o
 -19   1   3       33.18       37.88     13.97 o
 -18   1   3       66.64       60.57     11.30 o
 -17   1   3      456.77      394.52     14.55 o
 -16   1   3       91.78       69.90      9.41 o
 -15   1   3      180.65      145.64      9.47 o
 -14   1   3        3.14        5.52      7.40 o
 -13   1   3       91.29      104.33      8.31 o
 -12   1   3       93.49       96.19     10.79 o
 -11   1   3       58.55       71.44      6.33 o
 -10   1   3        7.62       16.39      5.47 o
  -9   1   3       13.88       15.09      6.42 o
  -8   1   3      901.11      923.80     20.61 o
  -7   1   3      206.80      195.13      7.73 o
  -6   1   3       62.80       52.36      5.75 o
  -5   1   3     1157.64     1119.99     41.62 o
  -4   1   3       18.59       22.94      2.72 o
  -3   1   3        3.01        8.65      3.46 o
  -2   1   3        0.41        2.01      1.59 o
  -1   1   3     2398.95     2386.64     41.55 o
   0   1   3     3325.17     3247.19     66.63 o
   1   1   3      197.73      179.64      5.95 o
   2   1   3       80.08       90.55      5.35 o
   3   1   3     1034.31     1016.22     21.58 o
   4   1   3     3412.44     3564.58    110.46 o
   5   1   3      629.03      638.25     14.51 o
   6   1   3      198.99      217.05      7.18 o
   7   1   3      154.04      139.02      9.59 o
   8   1   3      200.34      205.22      7.45 o
   9   1   3       37.45       47.63      5.03 o
  10   1   3        1.49       -5.31      5.31 o
  11   1   3        0.23        6.12      6.17 o
  12   1   3      121.37      113.18     10.04 o
  13   1   3     2216.80     2385.54     50.85 o
  14   1   3      143.19      163.71     10.03 o
  15   1   3      108.34      125.16     11.54 o
  16   1   3       29.41       20.18     14.36 o
  17   1   3        0.56      -13.53     15.71 o
  18   1   3        0.19       14.71     11.70 o
  19   1   3        0.67       11.07     17.46 o
 -20   2   3        5.73       -1.76     16.86 o
 -19   2   3        0.08       29.55     12.97 o
 -18   2   3        3.08       24.35     12.19 o
 -17   2   3      281.61      259.53     12.46 o
 -16   2   3        5.83       15.62      8.30 o
 -15   2   3       19.76       28.02      8.06 o
 -14   2   3       31.65       34.91      9.29 o
 -13   2   3        0.03        2.63      9.96 o
 -12   2   3      123.96      112.10      8.81 o
 -11   2   3      546.56      558.58     14.88 o
 -10   2   3        0.86        0.14      3.54 o
  -9   2   3      113.83      132.95      6.82 o
  -8   2   3      887.98     1029.23     22.69 o
  -7   2   3      152.70      162.53      6.12 o
  -6   2   3       78.18       78.79      3.87 o
  -5   2   3        0.43        1.21      2.83 o
  -4   2   3       11.74       20.30      2.94 o
  -3   2   3       48.97       55.53      4.10 o
  -2   2   3     3370.87     3552.37     55.51 o
  -1   2   3     1046.05     1096.11     19.89 o
   0   2   3      246.11      295.87      6.51 o
   1   2   3     2668.69     2768.60     48.49 o
   2   2   3      462.06      485.85      9.76 o
   3   2   3      235.82      251.29      7.91 o
   4   2   3       46.72       44.83      3.56 o
   5   2   3       89.14       90.63      4.79 o
   6   2   3       12.32       22.96      4.02 o
   7   2   3       14.28       28.62      5.25 o
   8   2   3       52.46       56.03      6.11 o
   9   2   3        3.27       23.48      5.76 o
  10   2   3        4.21       12.62      6.36 o
  11   2   3       23.61       20.20      7.81 o
  12   2   3      326.14      302.95     11.37 o
  13   2   3       48.17       49.70      7.08 o
  14   2   3       12.77        1.53      7.53 o
  15   2   3      187.61      176.45     11.46 o
  16   2   3        3.50        4.13     12.61 o
  17   2   3        0.47      -10.26     10.53 o
  18   2   3        0.33      -12.22     12.22 o
 -19   3   3        0.04       -8.28     13.17 o
 -18   3   3        3.40       12.36     14.87 o
 -17   3   3      138.60      138.49     10.96 o
 -16   3   3       70.56       49.83      9.21 o
 -15   3   3       38.52       45.79      8.26 o
 -14   3   3        0.66        3.30      9.26 o
 -13   3   3       21.59       23.95      7.53 o
 -12   3   3      189.43      187.66      8.93 o
 -11   3   3        4.21       11.66      5.24 o
 -10   3   3       76.07       84.97      5.93 o
  -9   3   3        9.01       16.74      3.98 o
  -8   3   3       76.74       75.57      4.19 o
  -7   3   3      105.94      123.44      4.92 o
  -6   3   3       96.81      108.42      4.51 o
  -5   3   3      256.53      255.16      6.59 o
  -4   3   3      570.73      550.37     12.39 o
  -3   3   3        2.16        3.54      2.87 o
  -2   3   3      557.37      547.17      9.88 o
  -1   3   3      152.13      140.24      4.17 o
   0   3   3       31.63       30.83      2.61 o
   1   3   3       40.23       35.56      2.89 o
   2   3   3     1342.73     1333.54     24.18 o
   3   3   3      482.21      529.30     10.87 o
   4   3   3     2630.73     2690.77     47.36 o
   5   3   3      107.82      110.81      6.71 o
   6   3   3       11.67       13.80      3.91 o
   7   3   3        5.79        5.56      3.56 o
   8   3   3      115.26      109.07      5.82 o
   9   3   3      141.60      136.53      7.01 o
  10   3   3       31.66       61.21      7.08 o
  11   3   3        0.30        0.89      5.35 o
  12   3   3      302.21      299.21     22.20 o
  13   3   3      774.74      808.81     20.86 o
  14   3   3      197.30      209.50     10.62 o
  15   3   3        0.03       -4.31      8.20 o
  16   3   3       32.19       33.13     10.16 o
  17   3   3        8.76       10.77     11.80 o
 -18   4   3       12.40        7.85     12.14 o
 -17   4   3        2.34        7.67     11.58 o
 -16   4   3        8.34       22.06     10.60 o
 -15   4   3        0.53        0.29      6.87 o
 -14   4   3       27.75       18.72      7.79 o
 -13   4   3       73.66       70.79      6.46 o
 -12   4   3      236.96      256.95      8.57 o
 -11   4   3      115.48      120.29      6.89 o
 -10   4   3       28.96       33.57      4.92 o
  -9   4   3      562.80      585.07     13.03 o
  -8   4   3       63.57       62.75      5.32 o
  -7   4   3      177.85      169.24      6.25 o
  -6   4   3        5.30        0.08      5.04 o
  -5   4   3      242.78      248.30      7.00 o
  -4   4   3      666.99      663.19     13.14 o
  -3   4   3       93.97       93.26      4.48 o
  -2   4   3        0.22       -2.67      2.67 o
  -1   4   3      796.22      850.15     14.69 o
   0   4   3     1311.01     1303.04     23.63 o
   1   4   3       51.60       43.00      2.71 o
   2   4   3      885.83      924.74     17.39 o
   3   4   3       37.86       37.50      2.65 o
   4   4   3       35.08       44.04      3.13 o
   5   4   3      198.33      194.86      5.62 o
   6   4   3       11.89       13.55      3.33 o
   7   4   3        9.63       12.82      3.51 o
   8   4   3       10.31        6.38      4.19 o
   9   4   3        3.11        7.17      5.19 o
  10   4   3        1.68        3.51      5.38 o
  11   4   3       66.53       61.04      7.21 o
  12   4   3       51.29       69.15      7.47 o
  13   4   3        1.23        6.21      5.13 o
  14   4   3        6.03       -2.86      8.95 o
  15   4   3        1.01        3.72     10.06 o
  16   4   3        1.85        5.77     10.80 o
 -17   5   3       10.91       10.13     12.55 o
 -16   5   3        6.33        5.41     10.33 o
 -15   5   3       91.04       98.47      8.11 o
 -14   5   3      132.05      143.29      9.95 o
 -13   5   3       83.44       88.33      7.53 o
 -12   5   3        5.03       -3.78      5.85 o
 -11   5   3       13.09       22.25      6.92 o
 -10   5   3       29.47       38.82      4.57 o
  -9   5   3        5.57        8.40      3.81 o
  -8   5   3       22.95       24.51      5.12 o
  -7   5   3       89.09       97.00      5.00 o
  -6   5   3      131.37      137.28      5.13 o
  -5   5   3       26.10       24.96      3.09 o
  -4   5   3      219.17      235.06      5.66 o
  -3   5   3       75.28       63.90      3.46 o
  -2   5   3        4.43        6.30      2.62 o
  -1   5   3       16.53       19.62      3.08 o
   0   5   3       62.93       61.00      2.77 o
   1   5   3      243.19      227.37     13.20 o
   2   5   3      104.02       99.75      6.63 o
   3   5   3       10.53        1.53      8.96 o
   4   5   3      284.38      297.45     10.52 o
   5   5   3        0.62       -2.78      2.78 o
   6   5   3       22.67       16.75      4.75 o
   7   5   3        8.97        9.21      3.52 o
   8   5   3        0.52        2.08      4.20 o
   9   5   3       11.57       17.37      4.43 o
  10   5   3       32.05       30.01      8.47 o
  11   5   3        1.01       12.23      5.40 o
  12   5   3       12.33       16.23      5.90 o
  13   5   3      200.50      201.59      9.48 o
  14   5   3        5.42       -1.24      8.71 o
  15   5   3       16.77       11.89     13.38 o
 -15   6   3        1.02       -4.77     24.83 o
 -14   6   3       71.40       85.56     14.22 o
 -13   6   3       21.24       15.19      8.37 o
 -12   6   3       84.93       84.14      6.04 o
 -11   6   3        5.46        7.98      4.98 o
 -10   6   3        3.83        7.02      4.75 o
  -9   6   3       17.14       11.54      4.17 o
  -8   6   3       67.82       59.33      8.58 o
  -7   6   3       50.24       45.21     12.03 o
  -6   6   3       61.11       58.27      8.32 o
  -5   6   3       39.43       38.80      5.39 o
  -4   6   3       17.36        6.51      4.53 o
  -3   6   3       55.93       53.63      4.65 o
  -2   6   3        4.94        6.57      2.69 o
  -1   6   3       25.12       16.72      5.13 o
   0   6   3       63.64       54.25      5.99 o
   1   6   3      976.82      886.10     55.04 o
   2   6   3       18.89       14.61      5.67 o
   3   6   3       72.30       67.97     18.60 o
   4   6   3        0.76        3.45      7.42 o
   5   6   3        1.59      -12.72     13.30 o
   6   6   3        8.06       -0.53     11.18 o
   7   6   3        5.63        7.72      6.79 o
   8   6   3        2.30       10.57      8.29 o
   9   6   3       30.17       29.34      7.88 o
  10   6   3       35.80       40.02      4.94 o
  11   6   3        2.50        2.19      8.71 o
  12   6   3        0.05       -4.08     11.19 o
  13   6   3        3.82      -24.49     24.49 o
 -12   7   3        3.13        8.46     13.10 o
 -11   7   3       29.91       32.33     23.06 o
 -10   7   3        0.03      -16.85     16.85 o
  -9   7   3        8.23       37.52     14.95 o
  -8   7   3        0.06       -7.53     13.14 o
  -7   7   3        4.47       15.48     12.51 o
  -6   7   3       13.15        7.50      7.89 o
  -5   7   3       14.02       13.78      7.53 o
  -4   7   3       22.54       24.29      7.55 o
  -3   7   3        0.07      -13.85     16.03 o
  -2   7   3       18.40        9.86      8.68 o
  -1   7   3        1.01      -11.73     12.57 o
   0   7   3       52.19       32.09      7.51 o
   1   7   3       11.70       10.91      4.89 o
   2   7   3      102.31       82.48      6.84 o
   3   7   3      130.55      119.51      7.73 o
   4   7   3       19.23       19.29     14.07 o
   5   7   3        4.04        4.47      8.84 o
   6   7   3        5.02       10.56     11.47 o
   7   7   3        4.59        6.41     15.85 o
   8   7   3        4.45       -6.41     11.49 o
   9   7   3        1.18       -2.86      6.12 o
  10   7   3        0.01      -21.20     22.26 o
  -6   8   3       10.69       28.04     19.77 o
  -5   8   3        1.86      -13.57     14.26 o
  -3   8   3        0.72       -2.01     13.36 o
  -2   8   3        3.23       -7.68     10.71 o
   1   8   3        0.09       -7.63     14.26 o
 -20   0   4        5.91       51.25     27.67 o
 -19   0   4        0.10        8.69     22.53 o
 -18   0   4        0.05       35.96     26.77 o
 -17   0   4      133.67      113.91     15.36 o
 -16   0   4        4.12        6.89     17.17 o
 -15   0   4        2.88       11.20     15.42 o
 -14   0   4       83.92       61.70     10.87 o
 -13   0   4       84.09       82.74     12.80 o
 -12   0   4       21.82       19.89     15.79 o
 -11   0   4      382.19      378.46     17.11 o
 -10   0   4      314.95      358.97     15.71 o
  -9   0   4      235.14      194.76     22.29 o
  -8   0   4       78.10      110.85      8.73 o
  -7   0   4        0.30        8.88      4.81 o
  -6   0   4     1092.12     1074.41     32.53 o
  -5   0   4     1897.66     1908.36     55.46 o
  -4   0   4     6010.19     6180.00    188.07 o
  -3   0   4     1863.42     1709.68     55.17 o
  -2   0   4     6112.69     6132.54    174.82 o
  -1   0   4      243.72      192.89     11.47 o
   0   0   4       13.51       13.64      3.76 o
   1   0   4     1083.77      989.84     30.20 o
   2   0   4        9.65       -1.60      3.86 o
   3   0   4      567.98      510.65     17.27 o
   4   0   4      632.59      647.80     21.55 o
   5   0   4      671.40      726.91     23.70 o
   6   0   4       63.36       67.92      6.90 o
   7   0   4      166.78      201.48     11.30 o
   8   0   4       26.11       24.17      7.87 o
   9   0   4       30.33       27.94      8.13 o
  10   0   4        4.74        6.64      9.15 o
  11   0   4      240.12      244.43     15.22 o
  12   0   4      336.71      357.62     17.22 o
  13   0   4        0.35        8.31     19.13 o
  14   0   4       84.99       80.59     28.54 o
  15   0   4       69.54       50.06     15.79 o
  16   0   4        3.86        8.14     12.83 o
  17   0   4        0.17      -31.27     31.27 o
  18   0   4        0.25      -11.13     15.21 o
 -20   1   4        0.56       15.10     17.19 o
 -19   1   4        4.95        5.35     14.96 o
 -18   1   4        2.19       -8.16     12.64 o
 -17   1   4       43.27       42.52     11.28 o
 -16   1   4      511.30      460.05     15.36 o
 -15   1   4        1.77        1.45      9.25 o
 -14   1   4      238.63      235.64     10.27 o
 -13   1   4      153.68      129.86      9.07 o
 -12   1   4      238.89      246.48      9.52 o
 -11   1   4       14.47       13.46      6.34 o
 -10   1   4       74.74       79.88      7.86 o
  -9   1   4       90.65       94.68      6.24 o
  -8   1   4       60.58       58.52      5.98 o
  -7   1   4      138.71      128.81      8.00 o
  -6   1   4      145.24      152.08     12.65 o
  -5   1   4     1742.89     1799.50     32.19 o
  -4   1   4       16.51        9.35      2.65 o
  -3   1   4      385.26      397.76      8.34 o
  -2   1   4     1201.26     1194.59     21.76 o
  -1   1   4       53.04       51.71      2.82 o
   0   1   4       31.52       33.06      3.58 o
   1   1   4       12.69       17.87      2.98 o
   2   1   4      230.19      220.59      6.82 o
   3   1   4      218.21      210.34      7.81 o
   4   1   4     4708.65     5088.07    140.85 o
   5   1   4      220.23      260.41     10.72 o
   6   1   4        6.69        5.48      5.16 o
   7   1   4       21.68       32.03      5.08 o
   8   1   4       13.22       12.12      5.46 o
   9   1   4        1.92       -2.84      5.60 o
  10   1   4        3.01        5.95      5.05 o
  11   1   4       15.47       10.79      6.70 o
  12   1   4       17.03        2.01      6.67 o
  13   1   4      795.70      799.03     29.15 o
  14   1   4      531.03      561.42     31.62 o
  15   1   4        0.23        2.16      9.39 o
  16   1   4        0.17       13.48     13.14 o
  17   1   4        7.73        7.26     16.20 o
  18   1   4        0.03       -9.18     22.50 o
 -20   2   4        1.49       -4.15     17.30 o
 -19   2   4        2.60       -1.86     13.04 o
 -18   2   4        6.88       -3.44     13.29 o
 -17   2   4        0.00       -9.31      9.31 o
 -16   2   4        0.10        4.66     10.56 o
 -15   2   4       35.17       49.10      9.31 o
 -14   2   4      167.37      167.16      8.91 o
 -13   2   4      134.31      130.05     11.62 o
 -12   2   4      364.11      366.30     12.25 o
 -11   2   4       15.77       13.18      5.42 o
 -10   2   4        4.20        3.27      3.93 o
  -9   2   4      696.04      699.63     17.04 o
  -8   2   4       30.68       30.84      4.98 o
  -7   2   4       58.65       61.74      4.35 o
  -6   2   4       20.71       19.35      4.59 o
  -5   2   4      458.96      464.63      9.97 o
  -4   2   4      266.42      252.70      7.19 o
  -3   2   4      352.69      379.44      7.32 o
  -2   2   4       43.50       39.71      2.50 o
  -1   2   4       35.25       29.83      3.55 o
   0   2   4      417.08      366.58      7.94 o
   1   2   4        4.59        0.23      2.69 o
   2   2   4      157.51      164.85      6.27 o
   3   2   4      149.89      137.57      5.19 o
   4   2   4       20.92        9.50      5.08 o
   5   2   4       36.16       42.52      4.36 o
   6   2   4        1.08       -1.43      3.33 o
   7   2   4       19.98       12.94      4.62 o
   8   2   4       36.81       45.44     11.47 o
   9   2   4        0.19        0.60      4.91 o
  10   2   4        5.74       12.59      8.33 o
  11   2   4        0.55        1.45      6.47 o
  12   2   4       76.64       74.18      8.43 o
  13   2   4        6.27       11.99      7.28 o
  14   2   4        0.03       -7.87      7.87 o
  15   2   4       13.13       26.29      9.87 o
  16   2   4        0.12       -0.56     13.75 o
  17   2   4        4.30       -6.74     29.31 o
 -19   3   4       15.03       -4.98     13.15 o
 -18   3   4       11.61        7.46     11.19 o
 -17   3   4       65.32       53.39     10.61 o
 -16   3   4       57.26       56.53      9.04 o
 -15   3   4      194.15      172.47      9.68 o
 -14   3   4       51.70       56.80     10.17 o
 -13   3   4      553.66      602.21     23.06 o
 -12   3   4        0.51       -3.81      5.51 o
 -11   3   4        4.97       -0.21      5.96 o
 -10   3   4       32.93       29.94      5.11 o
  -9   3   4        0.58        4.45      3.99 o
  -8   3   4      127.79      139.34      7.82 o
  -7   3   4        5.62        2.44      3.40 o
  -6   3   4       11.44       12.32      2.70 o
  -5   3   4      355.39      391.99     11.14 o
  -4   3   4      478.90      558.50     11.56 o
  -3   3   4       48.87       49.82      2.82 o
  -2   3   4        0.84        7.49      3.33 o
  -1   3   4       76.19       79.88      3.48 o
   0   3   4       26.98       27.47      2.79 o
   1   3   4       56.83       60.58      3.40 o
   2   3   4       66.44       76.63      4.14 o
   3   3   4        0.72       -2.06      2.51 o
   4   3   4     1430.47     1476.63     27.16 o
   5   3   4      123.34      127.46      5.86 o
   6   3   4       52.78       49.74      4.63 o
   7   3   4       16.80       15.52      7.31 o
   8   3   4       72.43       73.75      8.14 o
   9   3   4       15.59        7.12      6.48 o
  10   3   4        5.81       11.13      9.93 o
  11   3   4        9.61        5.23      7.14 o
  12   3   4       19.86       10.77      7.64 o
  13   3   4      647.83      655.62     18.71 o
  14   3   4       35.35       30.83     10.45 o
  15   3   4       71.40       72.75     10.46 o
  16   3   4        0.26        9.79     11.27 o
  17   3   4        0.30       14.46     12.24 o
 -18   4   4        0.99       15.21     11.90 o
 -17   4   4       69.18       53.33     13.51 o
 -16   4   4        5.90       17.29      8.29 o
 -15   4   4       13.99        7.23      9.07 o
 -14   4   4      200.08      218.05      9.10 o
 -13   4   4      174.23      161.83      8.28 o
 -12   4   4      195.82      193.84      8.15 o
 -11   4   4        0.48       -3.86      5.15 o
 -10   4   4        0.11        6.77      6.95 o
  -9   4   4        0.54        1.60      7.44 o
  -8   4   4       91.24      118.71      5.71 o
  -7   4   4       69.71       70.56      6.66 o
  -6   4   4       52.23       56.32      4.36 o
  -5   4   4       47.43       49.29      4.14 o
  -4   4   4      116.70      122.86      4.30 o
  -3   4   4       31.11       37.32      3.15 o
  -2   4   4      345.30      367.11      7.68 o
  -1   4   4        6.31        5.31      3.37 o
   0   4   4       53.73       52.04      3.51 o
   1   4   4      596.67      611.23     13.93 o
   2   4   4        4.01        8.47      2.81 o
   3   4   4      145.86      135.53      4.85 o
   4   4   4       23.15       26.32      3.36 o
   5   4   4       32.26       31.28      4.08 o
   6   4   4        0.94       -1.81      3.68 o
   7   4   4       47.83       42.70      4.17 o
   8   4   4        0.01        0.98      4.72 o
   9   4   4        0.22       -5.94      5.94 o
  10   4   4        8.93       12.31      5.77 o
  11   4   4       10.13        4.88      5.87 o
  12   4   4        0.80       -2.42      7.47 o
  13   4   4       36.19       26.97      9.86 o
  14   4   4        5.61        3.91     11.92 o
  15   4   4       15.39       38.71     10.55 o
 -16   5   4      165.92      169.22     12.78 o
 -15   5   4      115.39      118.43      9.60 o
 -14   5   4      148.31      149.71      8.78 o
 -13   5   4        2.34        2.36      6.55 o
 -12   5   4       47.22       61.88      6.63 o
 -11   5   4        7.14        6.43      4.98 o
 -10   5   4       37.83       32.97      4.72 o
  -9   5   4       10.65       14.32      4.14 o
  -8   5   4       34.14       39.52      5.25 o
  -7   5   4       66.62       73.70      4.82 o
  -6   5   4       18.65       22.71      3.77 o
  -5   5   4      254.28      272.85      7.25 o
  -4   5   4       37.02       40.86      3.45 o
  -3   5   4       67.15       75.10      3.67 o
  -2   5   4       52.72       57.40      3.45 o
  -1   5   4        8.27        8.99      4.93 o
   0   5   4        2.95        5.59      2.60 o
   1   5   4        2.59       10.58      3.58 o
   2   5   4       34.65       41.20      4.16 o
   3   5   4      106.32      105.11      5.58 o
   4   5   4      203.81      209.12      6.03 o
   5   5   4       45.88       49.40      7.34 o
   6   5   4       10.66        2.98      4.27 o
   7   5   4        2.67        6.65      6.91 o
   8   5   4        2.71        1.97      4.33 o
   9   5   4        7.72       11.03      6.53 o
  10   5   4        0.03       -2.56      5.82 o
  11   5   4        0.38        4.47      6.09 o
  12   5   4        0.50        7.30      7.08 o
  13   5   4       46.86       50.12     11.65 o
  14   5   4      290.59      311.03     18.71 o
 -14   6   4       44.74       32.03     13.53 o
 -13   6   4      126.55      119.74     10.82 o
 -12   6   4      105.86       95.18      7.19 o
 -11   6   4        8.43        4.74      6.55 o
 -10   6   4       48.27       65.23      6.46 o
  -9   6   4      114.94      121.56      6.21 o
  -8   6   4        4.81       10.04      4.52 o
  -7   6   4       19.33       14.57      4.32 o
  -6   6   4       75.11       82.24      4.65 o
  -5   6   4        1.18       -0.14      3.07 o
  -4   6   4        0.13        5.08      3.36 o
  -3   6   4       74.69       76.69      5.83 o
  -2   6   4        2.72        2.27      2.85 o
  -1   6   4        0.79       -1.51      2.52 o
   0   6   4       87.80       69.28      7.35 o
   1   6   4       90.09       86.89      6.29 o
   2   6   4      303.78      299.85     12.67 o
   3   6   4        0.17       -6.59      6.59 o
   4   6   4        0.40        1.96     10.65 o
   5   6   4        1.91       -3.67      9.14 o
   6   6   4        1.20       -7.82      7.82 o
   7   6   4        3.76       15.41     10.07 o
   8   6   4       16.48       13.27      6.91 o
   9   6   4        0.00       -3.82      5.58 o
  10   6   4        2.43       10.34     10.53 o
  11   6   4        0.06       10.05     18.02 o
  12   6   4        4.15       29.04     25.28 o
 -11   7   4       13.14       25.95     13.21 o
 -10   7   4       25.83       11.09     16.19 o
  -9   7   4        0.42       16.59     16.11 o
  -8   7   4       21.37       16.73      9.47 o
  -7   7   4        8.16        4.98      9.40 o
  -6   7   4        3.33        4.04     19.72 o
  -5   7   4       22.61       28.90     19.42 o
  -4   7   4       27.43       39.07      5.32 o
  -3   7   4       18.68       21.47      4.63 o
  -2   7   4       87.33       59.66     12.43 o
  -1   7   4       17.96        7.27      4.61 o
   0   7   4       12.74        7.59      5.67 o
   1   7   4       71.23       57.56      6.70 o
   2   7   4       23.13       26.96      6.96 o
   3   7   4        0.04        4.63      8.21 o
   4   7   4        0.16       -8.83      8.83 o
   5   7   4        1.65        2.30      9.41 o
   6   7   4        3.39       24.86     11.82 o
   7   7   4        6.34        9.63     11.26 o
   8   7   4        0.22        4.21     11.49 o
  -4   8   4        2.32        7.26     17.01 o
  -3   8   4        0.29       18.34     23.64 o
  -2   8   4       23.36       17.38     17.07 o
   0   8   4        7.21        5.09     15.90 o
 -20   1   5        0.02        9.47     14.87 o
 -19   1   5        0.58       13.34     20.54 o
 -18   1   5        0.85      -18.38     18.38 o
 -17   1   5        1.48       -1.39     11.74 o
 -16   1   5      100.25       85.35      9.69 o
 -15   1   5        7.79       -0.46      7.09 o
 -14   1   5       80.05       74.41     12.96 o
 -13   1   5     1631.53     1612.36     36.03 o
 -12   1   5        2.03       -0.99      5.96 o
 -11   1   5       72.80       83.37      6.87 o
 -10   1   5      130.62      117.92      7.42 o
  -9   1   5       99.53      115.27      6.91 o
  -8   1   5       27.52       34.29      5.63 o
  -7   1   5       13.44       22.44      5.32 o
  -6   1   5       14.32        4.57      2.97 o
  -5   1   5      503.39      551.12     13.49 o
  -4   1   5     2329.63     2540.27     52.32 o
  -3   1   5       10.05       13.25      3.93 o
  -2   1   5        2.05       -0.37      3.87 o
  -1   1   5       58.42       53.52      2.81 o
   0   1   5       14.73       16.98      2.96 o
   1   1   5        0.18       -3.24      5.37 o
   2   1   5      259.98      235.53      7.50 o
   3   1   5       51.75       59.11      6.09 o
   4   1   5     1974.55     2111.45     43.32 o
   5   1   5      381.29      449.46     23.00 o
   6   1   5      101.70       99.25      6.12 o
   7   1   5       41.89       37.56      4.84 o
   8   1   5      133.32      136.30      6.72 o
   9   1   5       17.73       17.48      5.52 o
  10   1   5        4.22        3.16      6.30 o
  11   1   5        1.71       11.76      7.27 o
  12   1   5        5.14        0.27      7.65 o
  13   1   5      402.88      400.71     16.21 o
  14   1   5       32.38       39.89     11.06 o
  15   1   5        0.31        4.54     11.82 o
  16   1   5        1.95        8.80     12.75 o
  17   1   5        0.60        0.80     11.90 o
 -20   2   5       30.12       45.18     18.68 o
 -19   2   5        0.77       24.29     17.46 o
 -18   2   5        3.67       12.53     14.41 o
 -17   2   5        2.89       10.45      9.70 o
 -16   2   5       24.05       21.22      8.61 o
 -15   2   5       31.28       24.28      7.65 o
 -14   2   5      105.40      111.88      9.74 o
 -13   2   5     1358.34     1337.47     30.50 o
 -12   2   5        0.34        0.78      9.23 o
 -11   2   5     1029.62     1091.37     25.43 o
 -10   2   5       23.18       20.67      5.60 o
  -9   2   5      251.03      267.78      7.70 o
  -8   2   5      376.09      358.59      8.96 o
  -7   2   5       38.50       39.01      3.92 o
  -6   2   5       59.15       60.33      3.73 o
  -5   2   5       20.88       13.82      4.07 o
  -4   2   5     2349.19     2477.16     44.17 o
  -3   2   5        1.21       -2.16      4.66 o
  -2   2   5      886.40      919.43     17.49 o
  -1   2   5      826.88      862.96     19.10 o
   0   2   5      318.98      359.50      8.23 o
   1   2   5        1.20        2.53      2.32 o
   2   2   5       28.17       32.07      5.97 o
   3   2   5      201.01      183.79      6.54 o
   4   2   5       18.46       12.02      4.07 o
   5   2   5      186.23      209.75      7.67 o
   6   2   5        5.08        2.97      3.74 o
   7   2   5       54.38       57.37      5.65 o
   8   2   5       70.23       62.56      5.38 o
   9   2   5        2.14        2.07      5.85 o
  10   2   5        0.56       -5.60      5.60 o
  11   2   5       13.08       11.13      6.60 o
  12   2   5       14.59        6.70      7.82 o
  13   2   5        6.58        7.26      8.62 o
  14   2   5       43.33       36.53      9.49 o
  15   2   5        0.18       -8.06     11.37 o
  16   2   5        5.79       14.76     19.56 o
 -19   3   5       42.16       52.70     16.56 o
 -18   3   5       13.90        8.10     12.34 o
 -17   3   5       16.31       -0.46     10.20 o
 -16   3   5      303.61      329.03     18.32 o
 -15   3   5       27.24       29.64      8.12 o
 -14   3   5      787.67      830.06     21.34 o
 -13   3   5       55.13       52.53      7.45 o
 -12   3   5       23.87       26.61      5.61 o
 -11   3   5        1.13        5.61      5.73 o
 -10   3   5       47.27       47.73      4.83 o
  -9   3   5        0.87       16.05      4.83 o
  -8   3   5      127.03      116.08      5.65 o
  -7   3   5       86.91       75.33      5.01 o
  -6   3   5      120.94      131.33      6.74 o
  -5   3   5      384.99      449.81     13.30 o
  -4   3   5      360.30      401.46      8.23 o
  -3   3   5      115.83      106.86      3.91 o
  -2   3   5       62.54       66.36      3.52 o
  -1   3   5      337.46      350.92     10.96 o
   0   3   5       10.16        3.80      3.30 o
   1   3   5      116.37      105.55      4.29 o
   2   3   5      532.34      525.66     11.39 o
   3   3   5       18.19       21.60      3.49 o
   4   3   5       30.16       36.58      4.00 o
   5   3   5      675.16      718.10     16.91 o
   6   3   5       28.45       24.21      5.38 o
   7   3   5       26.48       12.79      4.72 o
   8   3   5       62.35       66.40      6.49 o
   9   3   5      115.74      126.29      8.11 o
  10   3   5        9.40        7.45      7.26 o
  11   3   5        2.53       17.98      7.07 o
  12   3   5       56.45       50.50      9.00 o
  13   3   5        0.17       -1.63      8.71 o
  14   3   5      403.18      440.99     18.50 o
  15   3   5       45.12       32.36     12.58 o
  16   3   5        9.54       28.99     14.18 o
 -18   4   5        3.39        7.78     10.95 o
 -17   4   5       24.68       25.64      9.55 o
 -16   4   5       29.91       19.06      8.54 o
 -15   4   5       18.63       10.80      5.87 o
 -14   4   5      101.95      121.26      8.18 o
 -13   4   5       29.78       29.21      7.49 o
 -12   4   5      298.14      306.36     10.69 o
 -11   4   5       52.97       50.93      6.99 o
 -10   4   5       34.45       32.62      5.58 o
  -9   4   5       27.22       30.77      4.89 o
  -8   4   5       84.64       81.49      5.69 o
  -7   4   5       71.72       81.13      5.21 o
  -6   4   5        0.16        0.23      4.32 o
  -5   4   5       74.89       82.74      4.64 o
  -4   4   5        6.84        3.10      4.00 o
  -3   4   5       42.10       42.13      3.31 o
  -2   4   5      128.26      118.50      4.38 o
  -1   4   5      203.40      188.19      5.84 o
   0   4   5       13.92        9.24      3.63 o
   1   4   5        8.88       13.52      3.84 o
   2   4   5        8.97       10.90      3.18 o
   3   4   5       23.58       25.28      3.77 o
   4   4   5        1.18        0.64      3.15 o
   5   4   5        5.33        9.77      4.21 o
   6   4   5        0.45        4.07      4.46 o
   7   4   5        0.61        1.77      4.54 o
   8   4   5        0.06       -5.29      5.29 o
   9   4   5       56.98       57.74      6.95 o
  10   4   5        0.63       -0.48      5.85 o
  11   4   5        0.46        3.39      8.12 o
  12   4   5       36.50       43.90     10.78 o
  13   4   5        0.47       -3.67     13.00 o
  14   4   5        5.13       22.72     11.20 o
 -16   5   5       32.81       37.39     12.45 o
 -15   5   5      114.90      141.01     14.86 o
 -14   5   5        0.55       -6.81      9.39 o
 -13   5   5      235.39      236.67      9.30 o
 -12   5   5        4.30        8.49      6.07 o
 -11   5   5       46.17       43.13      6.96 o
 -10   5   5        0.35        2.91      5.90 o
  -9   5   5        1.52        2.51      5.43 o
  -8   5   5       13.81        7.73      5.03 o
  -7   5   5        8.36        4.59      5.04 o
  -6   5   5        0.35       -5.45      5.77 o
  -5   5   5      182.68      193.18      6.40 o
  -4   5   5       24.97       27.04      3.72 o
  -3   5   5       35.89       31.77      3.93 o
  -2   5   5       19.75       19.64      3.36 o
  -1   5   5       30.90       30.12      4.19 o
   0   5   5       59.48       60.56      4.38 o
   1   5   5       83.50       81.64      4.81 o
   2   5   5       39.94       45.55      4.34 o
   3   5   5        5.65       -1.59      3.70 o
   4   5   5      137.00      162.21      6.08 o
   5   5   5       10.63        7.50      4.51 o
   6   5   5       16.19        6.06      3.95 o
   7   5   5       30.23       27.47      4.61 o
   8   5   5        0.19        6.20      4.89 o
   9   5   5        2.23       -0.13      5.83 o
  10   5   5        0.19       -4.90      6.19 o
  11   5   5       29.86       35.66      8.44 o
  12   5   5       38.47       42.48      8.75 o
  13   5   5       71.47       48.41      9.74 o
 -14   6   5      107.14      119.43     14.98 o
 -13   6   5      163.31      164.64     13.07 o
 -12   6   5        9.33        7.99      7.84 o
 -11   6   5        8.77       11.89      7.13 o
 -10   6   5       20.00       20.20      6.37 o
  -9   6   5        0.05       -2.40      5.32 o
  -8   6   5       25.60       17.27      5.08 o
  -7   6   5       16.89       11.97      4.81 o
  -6   6   5        1.01       -0.29      4.46 o
  -5   6   5        0.05       -4.30      4.30 o
  -4   6   5       24.18       26.07      3.87 o
  -3   6   5        3.58        0.36      3.58 o
  -2   6   5        0.46        3.73      3.51 o
  -1   6   5      126.64      128.43      5.03 o
   0   6   5        2.09       -2.57      3.16 o
   1   6   5      112.44       96.88      4.27 o
   2   6   5       19.20       20.43      6.31 o
   3   6   5       41.33       28.46      4.49 o
   4   6   5        3.48        3.07      4.67 o
   5   6   5        5.43       -1.80      3.56 o
   6   6   5        8.47       13.25      4.45 o
   7   6   5       26.91       25.20      9.79 o
   8   6   5       28.31       11.91      6.77 o
   9   6   5        0.13       16.99      7.05 o
  10   6   5        3.49       -7.87     12.70 o
 -10   7   5        6.85       19.16      9.99 o
  -9   7   5        0.22       10.50      9.22 o
  -8   7   5        0.99      -11.59     11.59 o
  -7   7   5        0.74       -8.71     10.89 o
  -6   7   5        1.36        2.22      6.04 o
  -5   7   5       22.93       24.08      4.40 o
  -4   7   5       15.08       15.42      4.47 o
  -3   7   5       32.64       28.95      4.72 o
  -2   7   5        0.05        8.62      4.60 o
  -1   7   5       44.16       43.53      6.80 o
   0   7   5       20.36        8.68      8.87 o
   1   7   5       11.13       15.12      7.47 o
   2   7   5        0.85       11.18      8.06 o
   3   7   5        0.54        0.68      8.71 o
   4   7   5        0.00        8.95      9.95 o
   5   7   5       24.64       27.05     10.53 o
   6   7   5        1.52        3.06     12.11 o
   7   7   5        1.12       -1.42     14.80 o
 -20   0   6       53.19      104.94     25.92 o
 -19   0   6        0.51      -18.92     22.42 o
 -18   0   6       33.05       38.05     16.75 o
 -17   0   6        3.73       -0.93     12.55 o
 -16   0   6        4.43       -8.61     13.08 o
 -15   0   6       28.61       33.29     12.53 o
 -14   0   6       94.59       96.51     12.02 o
 -13   0   6     3810.69     3897.14    112.78 o
 -12   0   6      638.82      696.49     26.19 o
 -11   0   6     1020.83     1004.04     64.05 o
 -10   0   6      368.34      362.52     16.73 o
  -9   0   6       52.78       30.23      9.45 o
  -8   0   6      123.86       91.67      8.68 o
  -7   0   6        6.22       12.57     15.77 o
  -6   0   6        5.60       15.09     20.62 o
  -5   0   6       91.91       86.26      7.56 o
  -4   0   6     1175.18     1239.72     70.41 o
  -3   0   6     2252.81     2296.03     66.28 o
  -2   0   6      323.07      341.26     13.52 o
  -1   0   6      231.45      200.97     21.23 o
   0   0   6      637.92      698.30     56.37 o
   1   0   6       42.62       34.29      5.86 o
   2   0   6        1.99       -6.06      6.06 o
   3   0   6       12.07       14.20      9.46 o
   4   0   6        2.49        1.23      6.23 o
   5   0   6      131.14      158.39     10.63 o
   6   0   6        1.30       -4.03     13.33 o
   7   0   6       25.53       38.64      9.75 o
   8   0   6      137.10      127.31     10.41 o
   9   0   6       80.47       40.99     11.04 o
  10   0   6       13.90       12.85      8.20 o
  11   0   6        2.88        7.08     10.52 o
  12   0   6       14.16       30.23     13.99 o
  13   0   6        7.35       -6.69     17.73 o
  14   0   6       29.63       27.33     15.30 o
  15   0   6        0.00       -4.88     21.68 o
  16   0   6       18.26       54.96     22.53 o
 -20   1   6        3.03       30.64     16.32 o
 -19   1   6        6.15      -16.44     16.44 o
 -18   1   6        0.16       -3.22     12.08 o
 -17   1   6       13.77       14.56     12.41 o
 -16   1   6        0.19        5.50      9.47 o
 -15   1   6       25.83       47.57      8.92 o
 -14   1   6      101.85       82.06     10.57 o
 -13   1   6     1604.81     1592.51     35.58 o
 -12   1   6       98.30       91.77      7.65 o
 -11   1   6       29.30       15.58      5.85 o
 -10   1   6       96.77      101.09      7.00 o
  -9   1   6      201.74      200.87      8.95 o
  -8   1   6       63.70       69.63      3.93 o
  -7   1   6      186.46      182.35      5.65 o
  -6   1   6       25.66       31.29      4.96 o
  -5   1   6      410.46      464.29     22.53 o
  -4   1   6     1369.62     1592.12     33.73 o
  -3   1   6        0.38        0.80      3.68 o
  -2   1   6      432.81      450.89     17.28 o
  -1   1   6      276.88      277.03      6.98 o
   0   1   6        1.31        0.61      3.97 o
   1   1   6       80.35       85.37      5.15 o
   2   1   6       68.68       77.93      6.13 o
   3   1   6      318.26      276.18      8.78 o
   4   1   6       20.70       24.24      4.88 o
   5   1   6      247.88      273.32      9.18 o
   6   1   6        0.29       -3.84      7.07 o
   7   1   6       12.10       20.62      5.28 o
   8   1   6        2.73        8.24      5.35 o
   9   1   6        0.14        8.91     12.39 o
  10   1   6       21.99       27.27      6.40 o
  11   1   6       11.02       -3.11      8.55 o
  12   1   6       18.38        6.99      9.13 o
  13   1   6        5.15       14.59     10.99 o
  14   1   6       11.28        4.01     15.64 o
  15   1   6        8.74       31.08     16.14 o
  16   1   6        6.88       -7.43     17.07 o
 -19   2   6       23.96       49.31     20.46 o
 -18   2   6       28.27       23.15     13.80 o
 -17   2   6        1.29        0.57     11.73 o
 -16   2   6        5.63       -5.03      9.83 o
 -15   2   6       21.78       10.37      9.27 o
 -14   2   6       20.42       21.71      7.97 o
 -13   2   6       24.64       33.40      7.22 o
 -12   2   6      134.70      125.53      8.26 o
 -11   2   6       21.38       24.57      5.17 o
 -10   2   6        4.59        2.55      6.28 o
  -9   2   6       13.23       13.37      5.60 o
  -8   2   6        0.57        4.04      6.95 o
  -7   2   6        1.13       -0.53      4.80 o
  -6   2   6        0.40       -0.94      4.19 o
  -5   2   6       19.30       25.02      3.96 o
  -4   2   6        0.89        5.58      3.40 o
  -3   2   6      196.77      205.83      6.03 o
  -2   2   6       34.28       42.09      3.43 o
  -1   2   6       61.40       60.23      6.44 o
   0   2   6      772.55      733.24     14.87 o
   1   2   6       27.62       35.05      3.57 o
   2   2   6       31.75       30.09      5.29 o
   3   2   6       52.31       54.64      5.44 o
   4   2   6      146.41      154.65      6.93 o
   5   2   6      159.39      168.62     13.95 o
   6   2   6      112.26      118.98      6.77 o
   7   2   6        0.45       -5.13      6.95 o
   8   2   6        8.27       14.57      8.10 o
   9   2   6       80.34       95.05      9.80 o
  10   2   6        7.36       -4.55      9.74 o
  11   2   6        6.86       15.63      6.90 o
  12   2   6       24.04       34.81      9.85 o
  13   2   6        3.54        3.83     10.07 o
  14   2   6        6.86        0.62     13.80 o
  15   2   6       23.87        8.74     14.04 o
 -18   3   6        7.70       18.66     13.47 o
 -17   3   6        3.71        3.20     11.33 o
 -16   3   6       29.08       26.66     10.39 o
 -15   3   6       37.16       35.17      9.23 o
 -14   3   6        1.90       -0.72      6.66 o
 -13   3   6      879.01      903.59     19.82 o
 -12   3   6        6.83        3.71      6.21 o
 -11   3   6        9.55       16.48      5.64 o
 -10   3   6       46.93       54.01      5.33 o
  -9   3   6       25.22       29.25      4.64 o
  -8   3   6        2.72       11.05      5.20 o
  -7   3   6        7.18        7.01      4.41 o
  -6   3   6        0.35       -3.61      3.61 o
  -5   3   6      200.81      210.75      6.75 o
  -4   3   6      543.25      588.62     11.46 o
  -3   3   6       18.78       21.67      3.60 o
  -2   3   6       20.83       25.56      5.41 o
  -1   3   6        6.36       11.51      4.85 o
   0   3   6      225.78      242.54      8.51 o
   1   3   6       22.96       30.78      3.66 o
   2   3   6        0.16        4.60      3.52 o
   3   3   6        5.00        7.03      3.80 o
   4   3   6      298.33      337.26      9.09 o
   5   3   6       42.23       45.54      6.71 o
   6   3   6       40.13       44.51      5.99 o
   7   3   6       14.23       27.81      7.87 o
   8   3   6        4.87        2.20      6.91 o
   9   3   6        4.70        2.01      8.40 o
  10   3   6        0.82        1.28      4.40 o
  11   3   6       16.98       15.69      8.95 o
  12   3   6       18.05       12.76      9.95 o
  13   3   6       49.72       43.14     11.27 o
  14   3   6        7.50        9.11     10.65 o
  15   3   6       17.97       31.02     11.39 o
 -17   4   6        6.84        0.78      8.81 o
 -16   4   6       14.22       10.95      9.16 o
 -15   4   6       25.66       40.02      9.46 o
 -14   4   6       77.34       69.90      8.39 o
 -13   4   6      968.44     1025.06     22.03 o
 -12   4   6       99.40       98.63      6.85 o
 -11   4   6      143.99      140.08      7.79 o
 -10   4   6        0.11       -0.66      7.45 o
  -9   4   6        8.77        9.57      5.77 o
  -8   4   6        1.09        4.79      5.04 o
  -7   4   6        7.84        5.06      4.31 o
  -6   4   6       66.52       59.55      5.10 o
  -5   4   6        1.34        3.19      4.10 o
  -4   4   6      157.69      179.33      5.62 o
  -3   4   6      322.42      314.24      7.53 o
  -2   4   6       39.04       36.30      4.74 o
  -1   4   6      126.93      104.98      6.28 o
   0   4   6       13.75       12.54      4.18 o
   1   4   6        1.85       -3.70      4.82 o
   2   4   6        4.12        6.91      4.84 o
   3   4   6        2.11       -5.41      5.41 o
   4   4   6       39.00       36.79      4.46 o
   5   4   6       30.55       33.59      4.83 o
   6   4   6       45.22       46.98      5.41 o
   7   4   6       30.53       29.80      5.22 o
   8   4   6      139.85      127.05     10.51 o
   9   4   6        0.74        6.31      8.23 o
  10   4   6        2.75        0.52      8.59 o
  11   4   6        3.88       -2.02      8.87 o
  12   4   6        0.36        7.12     11.02 o
  13   4   6       10.02        1.73     13.75 o
 -15   5   6       85.19       99.07     10.47 o
 -14   5   6       42.24       43.50      8.67 o
 -13   5   6       99.19      115.58      8.69 o
 -12   5   6      108.41      116.58      8.91 o
 -11   5   6        0.43        2.85      7.60 o
 -10   5   6        2.39       -6.44      6.44 o
  -9   5   6       21.36       23.61      6.08 o
  -8   5   6        1.02        0.92      5.05 o
  -7   5   6        2.82        0.17      4.42 o
  -6   5   6        0.00        9.35      6.30 o
  -5   5   6       27.78       28.81      5.37 o
  -4   5   6      111.62      125.94      5.46 o
  -3   5   6      111.29      113.63      5.51 o
  -2   5   6       61.19       60.56      5.09 o
  -1   5   6      223.19      217.22      7.03 o
   0   5   6        5.81       -2.10      5.30 o
   1   5   6      155.47      166.68     10.97 o
   2   5   6        1.68        2.14      4.53 o
   3   5   6       92.02       94.43      5.58 o
   4   5   6       68.27       69.49      7.03 o
   5   5   6       88.99       85.10      5.93 o
   6   5   6       21.36       10.69      7.06 o
   7   5   6        0.48       -2.21      6.28 o
   8   5   6       16.44       19.44      6.18 o
   9   5   6        3.93        6.55      7.31 o
  10   5   6       15.01        8.94      9.11 o
  11   5   6        0.73       -1.13      7.23 o
  12   5   6       33.19        0.26     19.50 o
 -13   6   6        6.22        3.75     12.48 o
 -12   6   6       15.87       16.36     11.72 o
 -11   6   6        5.18        5.98      7.74 o
 -10   6   6        6.84        7.17      7.10 o
  -9   6   6        0.37        0.76      5.23 o
  -8   6   6       20.80       23.36      6.17 o
  -7   6   6       29.80       31.68      5.13 o
  -6   6   6        0.32        2.86      5.01 o
  -5   6   6       16.16       24.23      6.10 o
  -4   6   6        2.15        2.75      4.32 o
  -3   6   6       55.62       52.11      4.76 o
  -2   6   6      174.01      187.28      6.84 o
  -1   6   6       53.70       57.88      5.01 o
   0   6   6       96.13      103.33      5.48 o
   1   6   6        4.35       12.40      5.20 o
   2   6   6       17.85        8.52      5.31 o
   3   6   6        1.19       -4.66      4.66 o
   4   6   6        1.14        8.68      6.42 o
   5   6   6        0.49       -3.01      6.54 o
   6   6   6        1.10        4.75      5.37 o
   7   6   6        0.18        2.33      6.68 o
   8   6   6        2.52        3.48      9.94 o
   9   6   6       13.57      -12.57     12.57 o
  -9   7   6        3.14        5.67     13.01 o
  -8   7   6        0.27       -4.00     21.62 o
  -7   7   6       32.44       34.98     17.70 o
  -6   7   6        7.62        9.50      8.14 o
  -5   7   6       10.68        0.62      7.82 o
  -4   7   6        7.74       15.29      7.11 o
  -3   7   6       10.22        6.73      4.23 o
  -2   7   6        3.95        2.34      5.85 o
  -1   7   6        7.04        5.66      5.96 o
   0   7   6      151.40      149.14     11.87 o
   1   7   6       19.69       16.80      8.01 o
   2   7   6       55.45       32.14      8.75 o
   3   7   6       10.78       25.75     10.44 o
   4   7   6       28.97       26.34     15.85 o
   5   7   6        8.74        9.94     13.39 o
 -19   1   7        0.46      -10.75     14.82 o
 -18   1   7       22.93       39.29     14.87 o
 -17   1   7       21.60        3.77     13.40 o
 -16   1   7        0.78        4.93      9.62 o
 -15   1   7       15.00        8.77      8.44 o
 -14   1   7        4.34       -8.31      9.25 o
 -13   1   7     1234.86     1298.70     30.48 o
 -12   1   7        9.98       14.63      7.27 o
 -11   1   7        1.16       -1.49      6.43 o
 -10   1   7        1.41       -6.89      9.15 o
  -9   1   7        0.69       -0.60      7.84 o
  -8   1   7       10.17        5.71      6.69 o
  -7   1   7       56.45       53.39      5.63 o
  -6   1   7       55.21       52.51      5.30 o
  -5   1   7      549.61      576.91     15.06 o
  -4   1   7      174.67      186.99      8.41 o
  -3   1   7        4.56       10.03      4.22 o
  -2   1   7       11.31       12.90      4.03 o
  -1   1   7        7.76        9.38      2.94 o
   0   1   7      148.89      142.78      7.67 o
   1   1   7       11.29       11.77      4.24 o
   2   1   7      276.84      272.99     13.94 o
   3   1   7       42.88       50.05      6.22 o
   4   1   7       21.68       26.53      5.78 o
   5   1   7        0.49       -2.01      7.36 o
   6   1   7       20.30       15.03      6.57 o
   7   1   7        0.27       -3.27      6.28 o
   8   1   7        3.49       -0.28      6.50 o
   9   1   7       20.80        9.16      8.05 o
  10   1   7        2.32       22.35      7.48 o
  11   1   7       23.45       17.68     12.75 o
  12   1   7       26.03       18.43      9.64 o
  13   1   7        9.95       13.97     11.05 o
  14   1   7        7.21       22.68     15.20 o
  15   1   7        2.71       -1.76     15.26 o
 -19   2   7       16.08       15.48     27.72 o
 -18   2   7       14.14       21.06     15.29 o
 -17   2   7        2.52        6.60     13.36 o
 -16   2   7        1.14        0.28      7.94 o
 -15   2   7        1.98       -5.57      9.84 o
 -14   2   7      103.42       95.35     10.20 o
 -13   2   7     1618.49     1624.03     31.83 o
 -12   2   7     1806.17     1850.43     35.11 o
 -11   2   7      167.67      158.73      7.26 o
 -10   2   7      128.34      134.44      6.27 o
  -9   2   7       29.77       35.15      4.95 o
  -8   2   7       75.37       78.01     10.79 o
  -7   2   7      247.91      236.57      7.62 o
  -6   2   7      228.40      228.61      7.33 o
  -5   2   7        0.35       -3.24      4.59 o
  -4   2   7      165.55      173.98      7.91 o
  -3   2   7     1402.08     1472.23     27.47 o
  -2   2   7        0.26       -2.44      3.56 o
  -1   2   7      627.52      626.34     16.48 o
   0   2   7      380.86      421.37     10.35 o
   1   2   7        5.73        9.73      3.79 o
   2   2   7       58.26       58.48      4.62 o
   3   2   7       32.06       34.85      5.56 o
   4   2   7        0.19       -2.94      7.45 o
   5   2   7        3.97        4.73      6.28 o
   6   2   7        0.03        2.32      5.80 o
   7   2   7        8.79        7.36      6.58 o
   8   2   7      157.37      137.79      8.88 o
   9   2   7      125.40      112.94      8.73 o
  10   2   7        1.56       -4.79      8.73 o
  11   2   7        7.95        7.81     11.13 o
  12   2   7       13.16        1.96     11.19 o
  13   2   7        4.55        8.42     14.39 o
  14   2   7        0.49      -11.66     11.66 o
 -18   3   7       21.77       11.88     12.91 o
 -17   3   7        3.80       12.04     11.17 o
 -16   3   7        2.76       -4.59      8.85 o
 -15   3   7       17.64       20.06      7.10 o
 -14   3   7       23.40        7.05      8.68 o
 -13   3   7      416.85      440.19     12.74 o
 -12   3   7      288.53      303.10     10.05 o
 -11   3   7        0.35        1.02      6.06 o
 -10   3   7        0.64       -7.04      7.04 o
  -9   3   7       18.10       25.91      7.71 o
  -8   3   7        9.22       14.99      5.69 o
  -7   3   7        1.69        7.96      4.37 o
  -6   3   7       24.81       17.24      4.20 o
  -5   3   7        0.09       -1.80      3.80 o
  -4   3   7      211.96      223.06      7.29 o
  -3   3   7      162.93      172.82      6.30 o
  -2   3   7        0.81        1.46      4.87 o
  -1   3   7       30.27       26.37      5.95 o
   0   3   7      176.74      169.95      6.81 o
   1   3   7      579.05      596.01     13.30 o
   2   3   7       69.63       80.27      5.64 o
   3   3   7      231.06      234.73      7.55 o
   4   3   7       69.23       58.57      5.15 o
   5   3   7        5.99       -0.91      4.97 o
   6   3   7       34.13       32.57      6.61 o
   7   3   7        9.16        8.42      7.76 o
   8   3   7       18.61       10.76      6.78 o
   9   3   7        6.82        9.54     10.07 o
  10   3   7       31.78       30.26     18.50 o
  11   3   7       16.65       25.77     11.55 o
  12   3   7        3.43        3.40     14.84 o
  13   3   7       23.92       18.19     13.00 o
 -16   4   7        2.27        1.89     10.20 o
 -15   4   7       15.80        1.79     10.35 o
 -14   4   7       35.29       32.76      8.29 o
 -13   4   7        0.15        1.99      7.38 o
 -12   4   7        9.50        3.82      5.74 o
 -11   4   7      259.85      267.69     14.17 o
 -10   4   7        2.11        7.64      5.98 o
  -9   4   7       12.46        8.06      7.04 o
  -8   4   7       28.50       34.40      5.50 o
  -7   4   7        3.94        8.41      4.75 o
  -6   4   7        5.76        2.15      3.60 o
  -5   4   7        3.22        2.58      4.73 o
  -4   4   7        0.09       -3.09      4.64 o
  -3   4   7      135.07      141.20      6.12 o
  -2   4   7      473.42      501.18     11.81 o
  -1   4   7       61.43       56.33      4.66 o
   0   4   7      556.47      574.21     14.85 o
   1   4   7        7.85        5.27      4.95 o
   2   4   7       14.87       15.66      4.50 o
   3   4   7        2.63        0.21      5.05 o
   4   4   7        0.00       -4.56      4.56 o
   5   4   7       34.19       32.59      4.96 o
   6   4   7       27.27       38.55      9.55 o
   7   4   7        3.08       -0.41      6.04 o
   8   4   7        1.00        0.49      6.44 o
   9   4   7       14.70       10.61      9.07 o
  10   4   7        0.45       31.80     19.50 o
  11   4   7        0.43        2.87     11.27 o
  12   4   7        2.05        3.63     14.16 o
 -14   5   7        0.13        4.23     11.33 o
 -13   5   7       77.77       73.43     10.72 o
 -12   5   7       57.31       56.87      9.21 o
 -11   5   7       39.25       37.43      8.49 o
 -10   5   7       17.92       23.25      7.54 o
  -9   5   7       66.38       66.44      8.70 o
  -8   5   7        2.94       12.34      6.24 o
  -7   5   7       15.28        8.24      5.78 o
  -6   5   7       42.25       35.07      5.68 o
  -5   5   7        0.61       -4.71      4.71 o
  -4   5   7      169.87      172.07      7.13 o
  -3   5   7        7.56       13.19      5.31 o
  -2   5   7        1.27       -3.12      6.13 o
  -1   5   7        0.07        0.54      4.33 o
   0   5   7      359.70      357.10     10.80 o
   1   5   7        0.00       -3.25      6.45 o
   2   5   7       19.45       13.65      5.25 o
   3   5   7       10.99       14.05      5.21 o
   4   5   7       72.05       72.70      6.08 o
   5   5   7       37.27       40.71      6.32 o
   6   5   7        6.01        6.41      5.74 o
   7   5   7       18.59       20.56      7.25 o
   8   5   7        2.55       -2.03      9.02 o
   9   5   7        3.56       -4.33      9.07 o
  10   5   7        1.38        5.20      9.30 o
 -12   6   7       65.10       72.26     13.88 o
 -11   6   7        1.40       -8.01      8.01 o
 -10   6   7        3.77        0.10      7.37 o
  -9   6   7        6.40        8.60      7.16 o
  -8   6   7        0.04       -5.68      5.68 o
  -7   6   7        0.44       -2.55      6.64 o
  -6   6   7       11.82       15.78      5.90 o
  -5   6   7        7.64       14.46      5.17 o
  -4   6   7        5.64        0.61      5.23 o
  -3   6   7       58.76       59.60      5.93 o
  -2   6   7       35.27       33.14      5.48 o
  -1   6   7      104.98      107.89      8.38 o
   0   6   7       36.04       42.94      5.46 o
   1   6   7        4.13       -4.91      4.91 o
   2   6   7        0.78        4.58      6.22 o
   3   6   7        1.18       -1.00      5.73 o
   4   6   7        0.06        1.47      6.32 o
   5   6   7        4.64       -3.61      8.98 o
   6   6   7        6.39       13.14      8.04 o
   7   6   7        7.56       -3.13      9.43 o
  -7   7   7        0.17        5.90     13.28 o
  -6   7   7        4.58        6.20     15.79 o
  -5   7   7        2.87        1.69      8.52 o
  -4   7   7       12.07        7.79      8.45 o
  -3   7   7       47.36       39.41     11.92 o
  -2   7   7        8.03       12.86     11.52 o
  -1   7   7       71.49       67.02     10.69 o
   0   7   7        0.30       -8.32      8.32 o
   1   7   7       46.26       31.75     10.36 o
   2   7   7        6.38       -4.92     10.43 o
 -18   0   8       17.93       19.13     25.97 o
 -17   0   8        4.73       -5.83     16.38 o
 -16   0   8       11.95       32.60     21.31 o
 -15   0   8        4.44        0.31     15.71 o
 -14   0   8        2.04      -14.38     14.38 o
 -13   0   8      824.61      787.72     29.66 o
 -12   0   8     2693.95     2642.92     79.50 o
 -11   0   8       79.88       76.96     13.30 o
 -10   0   8       47.34       40.63      9.32 o
  -9   0   8       25.70        5.18     12.35 o
  -8   0   8        1.75        0.86      7.84 o
  -7   0   8       42.52       35.83      8.04 o
  -6   0   8      126.82      134.25     16.30 o
  -5   0   8        1.35        3.27      9.28 o
  -4   0   8       82.15       89.53     12.08 o
  -3   0   8      247.16      229.11     13.86 o
  -2   0   8      192.38      186.22     12.16 o
  -1   0   8      977.08      884.66     32.15 o
   0   0   8     2204.56     2175.08     84.77 o
   1   0   8       14.35       11.66     11.44 o
   2   0   8       66.28       82.29     10.39 o
   3   0   8       52.69       40.14     16.48 o
   4   0   8       46.06       36.82      9.97 o
   5   0   8        0.54       -7.51      7.51 o
   6   0   8      146.81      153.51     12.79 o
   7   0   8        9.51        5.81     10.49 o
   8   0   8      238.19      241.71     16.67 o
   9   0   8      194.40      175.15     14.17 o
  10   0   8        1.18        5.93     12.22 o
  11   0   8        3.67       11.83     14.65 o
  12   0   8       28.57       16.96     26.92 o
  13   0   8        2.72      -13.89     28.67 o
 -18   1   8       13.72       26.16     14.43 o
 -17   1   8        0.11       26.96     16.83 o
 -16   1   8        1.08        5.17      9.83 o
 -15   1   8       12.14        8.74     10.66 o
 -14   1   8        7.91       19.85      8.69 o
 -13   1   8      100.81       94.20      9.37 o
 -12   1   8      231.26      237.05     12.49 o
 -11   1   8       14.50       18.34      3.85 o
 -10   1   8       11.70        8.87      7.29 o
  -9   1   8        1.02        2.68      6.71 o
  -8   1   8       45.59       53.20      7.02 o
  -7   1   8       55.74       50.90      6.43 o
  -6   1   8       88.84       99.54      6.83 o
  -5   1   8        0.05       -5.69      5.69 o
  -4   1   8      116.63      108.34      6.81 o
  -3   1   8       16.72       17.39      5.73 o
  -2   1   8       34.56       33.02      6.46 o
  -1   1   8        1.30        0.08      2.92 o
   0   1   8      717.00      729.95     15.34 o
   1   1   8       47.36       29.41      6.08 o
   2   1   8      475.67      466.81     15.25 o
   3   1   8       13.67       11.54      5.85 o
   4   1   8       26.47       29.22      6.91 o
   5   1   8       43.61       40.96      6.43 o
   6   1   8        7.67       -2.96      5.43 o
   7   1   8        3.63        2.50      7.52 o
   8   1   8        3.54        6.02      7.18 o
   9   1   8       30.98       28.60      8.40 o
  10   1   8        1.13       15.46      9.02 o
  11   1   8       36.10       23.16     13.52 o
  12   1   8       13.37       18.22     14.18 o
  13   1   8        2.14       -0.37     23.21 o
 -18   2   8       10.68       -9.29     16.16 o
 -17   2   8        2.61       22.05     16.58 o
 -16   2   8        9.59       13.91      9.76 o
 -15   2   8       39.15       55.57     15.21 o
 -14   2   8       10.85       27.67      7.49 o
 -13   2   8       85.22       87.02      6.55 o
 -12   2   8       34.99       36.17      6.03 o
 -11   2   8      370.83      396.71     11.05 o
 -10   2   8        6.50        8.46      7.35 o
  -9   2   8        1.86       -2.04      3.73 o
  -8   2   8       30.84       24.72      4.22 o
  -7   2   8        0.59        0.64      6.18 o
  -6   2   8        0.22       -3.61      6.78 o
  -5   2   8        0.19       -2.72      5.53 o
  -4   2   8       37.02       29.56      9.15 o
  -3   2   8       20.07       15.65      4.02 o
  -2   2   8      326.08      327.86      8.69 o
  -1   2   8       29.15       26.14      5.62 o
   0   2   8       77.14       75.29      4.67 o
   1   2   8        0.53        1.28      4.06 o
   2   2   8        0.18        3.40     10.35 o
   3   2   8        0.15        0.74      4.94 o
   4   2   8       21.33       26.27      6.04 o
   5   2   8        5.59       -2.06      6.67 o
   6   2   8        4.16        8.88      7.62 o
   7   2   8       11.68        5.08      7.52 o
   8   2   8        3.04       26.12      8.46 o
   9   2   8        0.02        8.44      9.17 o
  10   2   8        0.06       -4.61     15.67 o
  11   2   8        0.70       14.68     11.36 o
  12   2   8        0.30       -1.76     17.04 o
  13   2   8        3.75        8.89     17.30 o
 -17   3   8       13.71       13.47     12.43 o
 -16   3   8        1.76       11.50     10.02 o
 -15   3   8       21.94       -3.80     11.76 o
 -14   3   8        7.05       20.02     10.34 o
 -13   3   8      221.99      219.15      9.43 o
 -12   3   8       24.71       29.63     11.25 o
 -11   3   8       31.69       28.01      8.55 o
 -10   3   8        7.54       -0.36      7.92 o
  -9   3   8       51.29       42.55      8.77 o
  -8   3   8       47.14       34.57      5.21 o
  -7   3   8        1.72        7.96      5.34 o
  -6   3   8        4.35       -5.61      5.81 o
  -5   3   8       43.47       38.74      5.84 o
  -4   3   8       76.01       78.69      6.58 o
  -3   3   8        2.20        2.23      3.99 o
  -2   3   8        8.25        8.11      4.13 o
  -1   3   8       17.05       15.95      7.75 o
   0   3   8      429.04      402.32     12.18 o
   1   3   8      124.16      141.23      6.52 o
   2   3   8      220.38      240.99      8.00 o
   3   3   8        4.21       12.02      4.54 o
   4   3   8       16.11       10.07      5.28 o
   5   3   8        0.20        3.25      5.53 o
   6   3   8        7.18        8.80      7.49 o
   7   3   8        0.04        3.35      6.59 o
   8   3   8        7.20        7.10      8.35 o
   9   3   8       19.44       13.25     10.54 o
  10   3   8        1.55        0.64     14.56 o
  11   3   8       13.76       36.91     14.20 o
  12   3   8        0.00       17.58     18.47 o
 -15   4   8        0.85        6.26      8.54 o
 -14   4   8       44.09       34.78     11.83 o
 -13   4   8      134.78      138.82     16.21 o
 -12   4   8      584.48      583.73     17.94 o
 -11   4   8       29.76       34.95     12.98 o
 -10   4   8       20.55       20.45      6.37 o
  -9   4   8       72.92       69.95      5.83 o
  -8   4   8        9.49        4.71      4.09 o
  -7   4   8       32.61       39.56      6.15 o
  -6   4   8       14.73       15.00      6.74 o
  -5   4   8       34.83       32.05      6.54 o
  -4   4   8        0.01        3.92      5.35 o
  -3   4   8      200.05      209.14      7.44 o
  -2   4   8       84.90       79.88      5.69 o
  -1   4   8      282.35      288.37     11.13 o
   0   4   8      390.57      417.97     12.78 o
   1   4   8       34.15       32.04      6.42 o
   2   4   8        0.67        8.98      5.42 o
   3   4   8       11.32       20.36      5.96 o
   4   4   8       22.15       26.85      6.54 o
   5   4   8        1.01       20.13      6.75 o
   6   4   8        0.08       -6.49      6.49 o
   7   4   8       11.66       14.95      7.25 o
   8   4   8       54.63       50.03      7.94 o
   9   4   8      101.40      119.90     13.86 o
  10   4   8        3.34        1.50     13.83 o
 -13   5   8        0.01       14.61     10.96 o
 -12   5   8      200.22      197.26     12.45 o
 -11   5   8        1.60       -7.25      7.67 o
 -10   5   8       86.95       97.87      8.65 o
  -9   5   8        3.16        1.28      7.01 o
  -8   5   8        5.13        4.44      7.13 o
  -7   5   8       19.90       11.03      6.68 o
  -6   5   8        9.16        3.87      5.23 o
  -5   5   8        6.28        1.49      5.92 o
  -4   5   8       32.71       41.89      5.99 o
  -3   5   8       55.56       50.96      6.18 o
  -2   5   8        0.32       -4.91      4.91 o
  -1   5   8       86.99       91.83      6.48 o
   0   5   8      125.01      115.68      7.92 o
   1   5   8      140.06      149.68     15.48 o
   2   5   8       40.30       23.23     10.66 o
   3   5   8        2.60        5.57      5.73 o
   4   5   8       31.35       31.12      6.18 o
   5   5   8        4.09       -3.22      7.18 o
   6   5   8        9.85        9.61      7.58 o
   7   5   8        2.86        6.65      8.49 o
   8   5   8        7.50        2.89      8.80 o
 -10   6   8       75.34       80.78      8.80 o
  -9   6   8       26.18       22.88      8.92 o
  -8   6   8        0.28        1.04      7.22 o
  -7   6   8        0.03        5.61      7.17 o
  -6   6   8        5.26        9.22      8.55 o
  -5   6   8        2.63       -7.22      7.22 o
  -4   6   8        1.61        1.88      6.61 o
  -3   6   8        7.70        8.32      6.25 o
  -2   6   8      214.35      197.38      9.12 o
  -1   6   8       39.15       46.96      7.75 o
   0   6   8       37.16       18.18      6.62 o
   1   6   8        2.72        6.05      6.43 o
   2   6   8        1.50       -0.17      7.12 o
   3   6   8        5.35        7.46      8.77 o
   4   6   8        0.01       -8.06     10.28 o
   5   6   8        4.17       -6.93     15.19 o
 -17   1   9        7.82        8.99     23.45 o
 -16   1   9        3.25      -16.83     18.95 o
 -15   1   9       72.44       86.60      9.29 o
 -14   1   9        0.23        1.19      5.24 o
 -13   1   9       27.71       25.68     10.93 o
 -12   1   9       23.64       51.95     11.51 o
 -11   1   9       36.01       30.76      7.71 o
 -10   1   9        1.61       -2.67      8.11 o
  -9   1   9      154.45      139.49      9.76 o
  -8   1   9       88.10       75.20      8.17 o
  -7   1   9       38.57       31.93      7.71 o
  -6   1   9       21.90       24.71      6.88 o
  -5   1   9        0.56        6.28      6.26 o
  -4   1   9       24.00       26.26      5.98 o
  -3   1   9        0.14       -1.57      4.16 o
  -2   1   9       52.41       50.86      6.31 o
  -1   1   9       21.25       13.52      2.98 o
   0   1   9      798.34      790.56     22.73 o
   1   1   9      308.68      293.99     10.88 o
   2   1   9      523.80      506.31     15.00 o
   3   1   9       46.66       41.69      9.49 o
   4   1   9        8.63       -4.22      8.78 o
   5   1   9       33.70       34.52      6.88 o
   6   1   9        4.20        4.23      8.25 o
   7   1   9        2.06        1.21      7.27 o
   8   1   9       12.44       14.87     10.23 o
   9   1   9       64.58       64.75     12.83 o
  10   1   9        5.61       -9.38     23.53 o
  11   1   9        6.59      -12.97     12.97 o
  12   1   9        1.04      -10.70     24.27 o
 -17   2   9        3.86      -11.87     17.83 o
 -16   2   9        0.60      -11.67     16.82 o
 -15   2   9       27.99       31.00      7.89 o
 -14   2   9       10.50       15.41      6.51 o
 -13   2   9      101.39       89.08     11.63 o
 -12   2   9      413.81      380.02     15.20 o
 -11   2   9       37.20       30.22      4.74 o
 -10   2   9       10.88        6.25      7.96 o
  -9   2   9      172.89      170.76     18.16 o
  -8   2   9       27.52       27.16      6.24 o
  -7   2   9        8.22       17.05      8.67 o
  -6   2   9        8.91       16.91      7.75 o
  -5   2   9      116.77      115.19      8.34 o
  -4   2   9        4.70        4.77      8.25 o
  -3   2   9       13.40       11.37      3.23 o
  -2   2   9       72.47       83.37      6.06 o
  -1   2   9      394.70      413.08     13.54 o
   0   2   9     1761.39     1885.58     35.37 o
   1   2   9       74.15       77.45      7.99 o
   2   2   9        1.39        5.00      6.27 o
   3   2   9        9.95       13.19      5.14 o
   4   2   9       32.95       26.09      6.52 o
   5   2   9        1.57       -2.21      8.98 o
   6   2   9       39.85       45.65      8.85 o
   7   2   9        4.10        7.63      8.61 o
   8   2   9       71.81       73.65     14.15 o
   9   2   9      158.75      146.03     11.95 o
  10   2   9       10.60       11.61     19.27 o
  11   2   9        0.29       15.23     13.13 o
 -16   3   9       35.25       24.42     30.79 o
 -15   3   9        0.05       14.93     16.44 o
 -14   3   9        7.33       16.42     14.63 o
 -13   3   9       44.75       67.12     11.68 o
 -12   3   9      221.60      243.83     13.38 o
 -11   3   9       11.93        2.14      7.32 o
 -10   3   9      111.77      119.38      7.40 o
  -9   3   9       62.54       51.33      5.61 o
  -8   3   9        0.18        2.63      6.63 o
  -7   3   9       22.50       21.16      6.72 o
  -6   3   9        0.69       -4.22      4.22 o
  -5   3   9        0.50       -6.76      6.76 o
  -4   3   9       35.39       37.96      7.36 o
  -3   3   9        0.95       -1.59      3.78 o
  -2   3   9        3.25        0.44      4.44 o
  -1   3   9      174.68      164.74      9.35 o
   0   3   9      288.47      307.97     11.88 o
   1   3   9       22.49       26.29      6.58 o
   2   3   9       73.17       64.43      6.24 o
   3   3   9      107.61      118.13      7.02 o
   4   3   9        8.53       10.16      5.89 o
   5   3   9        3.46        7.87      7.30 o
   6   3   9       14.42       26.36      7.41 o
   7   3   9        0.41        5.96     10.08 o
   8   3   9        5.05        3.09      9.26 o
   9   3   9        6.48       -3.78     12.45 o
  10   3   9       26.88       59.36     16.62 o
 -14   4   9       43.60       58.03     13.57 o
 -13   4   9       70.57       95.59     11.71 o
 -12   4   9        0.05        1.38      7.35 o
 -11   4   9      410.77      403.64     12.08 o
 -10   4   9      124.09      118.77     11.09 o
  -9   4   9       12.67       11.68      9.92 o
  -8   4   9        0.00       -6.06      6.06 o
  -7   4   9        0.53        4.55      6.07 o
  -6   4   9        0.24       14.42      7.80 o
  -5   4   9        5.63       -0.60      7.39 o
  -4   4   9       15.05       21.12      6.09 o
  -3   4   9        2.03        3.29      5.67 o
  -2   4   9       99.64       99.65      6.66 o
  -1   4   9       25.80       24.08      5.49 o
   0   4   9        8.73       14.92      7.38 o
   1   4   9        4.09       -5.68      7.17 o
   2   4   9       27.69       29.25      6.78 o
   3   4   9       11.62       12.90      5.94 o
   4   4   9        0.16        0.72      7.69 o
   5   4   9        1.14        8.71      6.93 o
   6   4   9        3.98        2.64      8.71 o
   7   4   9        0.94        7.91      9.27 o
   8   4   9        0.85        3.09      9.96 o
 -11   5   9        2.32        7.97      8.67 o
 -10   5   9        5.92       16.78      8.85 o
  -9   5   9       11.73       19.26      7.28 o
  -8   5   9       47.15       42.34      7.97 o
  -7   5   9        0.02       -4.33      7.48 o
  -6   5   9        3.35        6.88      7.99 o
  -5   5   9        5.05        2.38      7.57 o
  -4   5   9       17.07       19.99      7.27 o
  -3   5   9        0.19        2.65      6.62 o
  -2   5   9       10.06       14.77      6.89 o
  -1   5   9        0.08        2.88      6.57 o
   0   5   9       57.77       50.61     11.63 o
   1   5   9       27.89       23.73     16.20 o
   2   5   9       22.37       14.62      7.92 o
   3   5   9        0.04       -0.46      7.40 o
   4   5   9        7.49       17.73      7.99 o
   5   5   9        7.55       14.79      8.77 o
   6   5   9        0.85        1.98      8.84 o
  -7   6   9        6.95       11.53      9.54 o
  -6   6   9        0.12       14.91      9.61 o
  -5   6   9        3.24        4.90      8.41 o
  -4   6   9        2.75        9.05      8.71 o
  -3   6   9       59.03       53.05      6.92 o
  -2   6   9       36.63       34.68     11.48 o
  -1   6   9       20.85       19.77     11.84 o
   0   6   9       60.29       32.95     10.19 o
   1   6   9       54.78       57.95      9.17 o
 -16   0  10        7.20       22.05     27.67 o
 -15   0  10       49.16       69.85     26.18 o
 -14   0  10        5.64       18.55     22.21 o
 -13   0  10        5.79       15.85     15.58 o
 -12   0  10        2.91        0.92     20.46 o
 -11   0  10       22.18       11.34     17.04 o
 -10   0  10        2.18        0.12     11.60 o
  -9   0  10      493.16      464.65     25.78 o
  -8   0  10       50.79       35.75     27.75 o
  -7   0  10       25.44       26.04     13.41 o
  -6   0  10       87.78       97.52     16.38 o
  -5   0  10      215.18      224.13     13.89 o
  -4   0  10       11.49       11.36     21.01 o
  -3   0  10        6.12       23.81     11.29 o
  -2   0  10        2.00       -6.82     11.93 o
  -1   0  10      130.52      112.89     11.49 o
   0   0  10     1603.56     1637.86     73.59 o
   1   0  10       91.81       78.17     19.71 o
   2   0  10        1.35       -4.09     10.47 o
   3   0  10        5.38        5.86      9.01 o
   4   0  10       22.69       23.82     11.36 o
   5   0  10        0.06       -4.58      9.67 o
   6   0  10        9.20       -3.06     15.50 o
   7   0  10        5.31       10.55     18.55 o
   8   0  10       29.62        3.39     20.67 o
   9   0  10      124.98      104.94     22.15 o
  10   0  10        8.98        4.19     20.19 o
 -16   1  10       10.18       19.43     19.94 o
 -15   1  10      102.66      134.25     15.87 o
 -14   1  10        1.95       15.75     15.39 o
 -13   1  10        0.79        7.08     12.97 o
 -12   1  10        0.34        6.22     12.22 o
 -11   1  10        3.39       18.72     11.41 o
 -10   1  10       64.54       70.84     15.54 o
  -9   1  10      204.01      185.51     10.42 o
  -8   1  10       71.39       79.53     15.48 o
  -7   1  10        0.70       -2.53      6.54 o
  -6   1  10       39.50       41.58      7.45 o
  -5   1  10       17.58       22.33      6.60 o
  -4   1  10        0.72       13.69      7.64 o
  -3   1  10        1.84       -1.08      7.39 o
  -2   1  10        1.65        3.96      6.51 o
  -1   1  10       12.20       15.93      7.05 o
   0   1  10      343.98      324.68      9.84 o
   1   1  10      557.54      605.11     14.26 o
   2   1  10       47.03       36.07     10.37 o
   3   1  10       64.26       46.75      8.50 o
   4   1  10        6.87        7.79      7.22 o
   5   1  10        0.62       -2.10     10.15 o
   6   1  10        1.58        9.90     11.39 o
   7   1  10        0.64        4.10     18.87 o
   8   1  10        0.35        4.83     11.52 o
   9   1  10       14.49       26.26     13.20 o
  10   1  10       28.21       27.56     24.91 o
 -15   2  10        0.25       18.72     14.58 o
 -14   2  10       18.52       23.82     16.45 o
 -13   2  10       36.69       30.87     15.81 o
 -12   2  10        3.25       -2.59     11.32 o
 -11   2  10       61.00       50.87     11.62 o
 -10   2  10       35.23       24.03     11.51 o
  -9   2  10        1.82        1.84      9.08 o
  -8   2  10        0.03       10.32      7.93 o
  -7   2  10       20.12       23.44     10.28 o
  -6   2  10       19.41       30.04      8.37 o
  -5   2  10        5.88        7.28      7.10 o
  -4   2  10        4.04        0.24      7.19 o
  -3   2  10        1.28       -3.92      7.49 o
  -2   2  10        4.97       12.27      8.23 o
  -1   2  10        8.45       16.90     12.40 o
   0   2  10       48.21       55.83     12.79 o
   1   2  10       69.91       76.68      5.88 o
   2   2  10       13.91       19.59      5.60 o
   3   2  10        7.41       12.26      5.34 o
   4   2  10        8.67        8.31      8.08 o
   5   2  10        0.05       13.23     10.62 o
   6   2  10        1.35       10.43     11.78 o
   7   2  10        6.90        9.58     12.37 o
   8   2  10        0.30        5.64     17.90 o
   9   2  10        0.01       24.37     13.03 o
 -14   3  10       18.92       47.42     18.01 o
 -13   3  10       10.86        2.74     15.84 o
 -12   3  10        0.12      -10.01     10.01 o
 -11   3  10        0.57       -5.56      5.56 o
 -10   3  10        0.80        6.56     11.08 o
  -9   3  10       70.24       79.93     11.66 o
  -8   3  10      100.68       74.81      9.67 o
  -7   3  10        1.83       -9.83      9.83 o
  -6   3  10        9.99       16.48      8.19 o
  -5   3  10        0.30       -2.58      7.05 o
  -4   3  10        1.11        8.07      4.39 o
  -3   3  10        1.40        4.25      4.83 o
  -2   3  10       14.24       16.82      7.51 o
  -1   3  10        0.17       -0.64      8.07 o
   0   3  10      166.81      152.35     10.24 o
   1   3  10      159.39      133.06     10.70 o
   2   3  10      127.88      130.34      8.39 o
   3   3  10       25.92       22.47      6.27 o
   4   3  10       19.11       13.93      8.83 o
   5   3  10        2.29        6.28      8.69 o
   6   3  10        0.97        9.85      9.47 o
   7   3  10        0.25       -4.06      9.68 o
   8   3  10        0.18       -5.28     12.36 o
 -12   4  10       77.69       59.05     21.78 o
 -11   4  10       23.65       23.62     15.81 o
 -10   4  10        0.00        0.97      8.36 o
  -9   4  10       30.37       28.49     10.26 o
  -8   4  10       17.53       22.26     11.67 o
  -7   4  10        3.64       20.85      9.14 o
  -6   4  10        0.26        1.58      9.31 o
  -5   4  10        0.46       -8.41      8.76 o
  -4   4  10        3.13       -6.29      9.47 o
  -3   4  10       18.77       26.51      6.83 o
  -2   4  10        8.21        4.18      6.14 o
  -1   4  10       65.25       67.03      7.50 o
   0   4  10      205.83      218.92     12.36 o
   1   4  10      149.96      153.85     10.52 o
   2   4  10        0.44        0.73      9.98 o
   3   4  10       11.95       15.47      8.11 o
   4   4  10       14.28       15.43      9.23 o
   5   4  10        0.00        7.02      9.38 o
   6   4  10        0.86        1.58     10.37 o
  -9   5  10       43.57       70.54     17.86 o
  -8   5  10        3.33        2.50     12.66 o
  -7   5  10        1.00       -3.39     11.00 o
  -6   5  10        7.94       -0.17     10.23 o
  -5   5  10        2.76       -2.15     12.07 o
  -4   5  10        1.94       -4.25      9.64 o
  -3   5  10        5.10        8.16      7.74 o
  -2   5  10        0.60       -2.75      7.31 o
  -1   5  10       22.20       33.11      8.17 o
   0   5  10       30.12        6.32     10.27 o
   1   5  10      103.08      128.04     15.41 o
   2   5  10       22.51       14.03     12.19 o
 -14   1  11       51.37      100.16     32.73 o
 -13   1  11        0.55        2.99     14.40 o
 -12   1  11       20.05       10.62     16.70 o
 -11   1  11       46.15       46.33     14.18 o
 -10   1  11       29.08       48.29     13.63 o
  -9   1  11       64.06       62.82     11.18 o
  -8   1  11      206.17      168.77     16.26 o
  -7   1  11        0.00        0.83      9.59 o
  -6   1  11       62.30       73.25     10.32 o
  -5   1  11        5.48       15.92      9.08 o
  -4   1  11       19.00       17.23     10.15 o
  -3   1  11        2.14       14.59      8.81 o
  -2   1  11        2.18       -2.62      9.06 o
  -1   1  11        0.01       -5.05      7.20 o
   0   1  11      107.06       64.59     32.30 o
   1   1  11      276.07      281.91      9.60 o
   2   1  11       15.36       11.48     13.88 o
   3   1  11       15.29        7.91     11.99 o
   4   1  11       22.01       28.78     28.67 o
   5   1  11        0.43        1.00     36.15 o
   6   1  11        3.41       23.17     14.09 o
   7   1  11        1.00       18.37     16.86 o
 -13   2  11        5.04        7.04     21.60 o
 -12   2  11        0.00       -1.77     13.31 o
 -11   2  11       17.40        9.29     26.79 o
 -10   2  11        0.00       20.19     24.70 o
  -9   2  11       89.38       70.43     12.48 o
  -8   2  11       33.80       27.53      9.73 o
  -7   2  11        0.45      -10.72     10.72 o
  -6   2  11        2.77      -10.11     10.11 o
  -5   2  11        0.00        4.95      9.47 o
  -4   2  11        9.50       16.17     10.39 o
  -3   2  11        0.01        9.42      9.72 o
  -2   2  11        1.88       -4.38      9.48 o
  -1   2  11       19.07       24.40     12.72 o
   0   2  11      223.86      200.10     15.80 o
   1   2  11       81.44       82.53      7.35 o
   2   2  11        3.13        6.49      7.64 o
   3   2  11        0.08       14.71      8.18 o
   4   2  11       20.58       26.94      9.31 o
   5   2  11        0.03        4.56     13.93 o
   6   2  11        8.75        6.43     15.78 o
 -12   3  11        0.03        1.90     18.30 o
 -11   3  11        4.86       15.09     17.62 o
 -10   3  11        8.90       -0.52     15.56 o
  -9   3  11       73.08       65.68     20.78 o
  -8   3  11       66.97       68.94     15.69 o
  -7   3  11        4.23       31.75     10.55 o
  -6   3  11       10.53       -0.54     10.31 o
  -5   3  11        1.40        4.46     10.04 o
  -4   3  11        6.21       23.59     12.25 o
  -3   3  11        0.00       -8.10      8.10 o
  -2   3  11        3.66        5.22      6.33 o
  -1   3  11        2.33       -2.56      9.64 o
   0   3  11       17.60      -17.79     20.43 o
   1   3  11      219.39      226.56     13.31 o
   2   3  11      128.05      151.45     11.54 o
   3   3  11        1.77       -6.65      9.23 o
   4   3  11        6.31        8.13      9.39 o
   5   3  11        4.33        0.91     10.47 o
  -9   4  11        4.42      -16.65     16.65 o
  -8   4  11        3.78       21.39     28.62 o
  -7   4  11        9.48       33.17     14.17 o
  -6   4  11        0.31        0.10     12.44 o
  -5   4  11        0.73       -7.39     12.34 o
  -4   4  11       33.50       35.66     10.53 o
  -3   4  11        0.29       24.72     15.27 o
  -2   4  11        8.33        2.79      8.15 o
  -1   4  11       35.10       58.45     10.12 o
   0   4  11       24.30       20.45      9.33 o
   1   4  11       57.08       78.44     16.56 o
   2   4  11        9.82        1.03     12.45 o
 -12   0  12        0.21      -24.22     24.22 o
 -11   0  12       43.26       79.77     28.36 o
 -10   0  12        2.47      -16.96     17.65 o
  -9   0  12        5.12        4.51     19.40 o
  -8   0  12       23.68        3.50     15.53 o
  -7   0  12        0.00       13.25     19.93 o
  -6   0  12        2.82      -13.94     13.94 o
  -4   0  12        0.59       17.54     14.68 o
  -2   0  12       16.58       24.06     13.99 o
   1   0  12        0.83       36.36     20.30 o
   2   0  12        0.05       13.89     15.26 o
   3   0  12        5.72        0.00      5.30 o
   4   0  12       21.65       18.71     21.73 o
 -11   1  12        2.21      -15.05     15.05 o
 -10   1  12       10.63        9.17     23.85 o
  -9   1  12       23.92       31.32     24.88 o
  -8   1  12       90.52       68.13     13.56 o
  -7   1  12        8.76        0.44     27.56 o
  -6   1  12        7.23        8.34     11.96 o
  -5   1  12       13.16       35.30     20.78 o
  -4   1  12        0.44       -2.54     12.67 o
  -1   1  12        4.69        5.94     17.07 o
   1   1  12       53.57       67.15     21.89 o
   2   1  12       45.62       67.52     18.55 o
   3   1  12       11.37       -1.60     11.98 o
   4   1  12       24.52       40.26     14.48 o
 -10   2  12        9.10       33.74     18.02 o
  -9   2  12        7.87       13.04     12.86 o
  -8   2  12        4.04       12.00     13.85 o
  -7   2  12        0.67       -4.13     13.11 o
  -6   2  12        0.16        9.65     13.73 o
  -5   2  12        0.80        4.82     13.90 o
  -4   2  12       15.83       27.08     14.36 o
  -2   2  12        0.26       -3.55     13.57 o
   0   2  12        7.98      -14.26     16.70 o
   1   2  12       19.35       22.26     15.21 o
   2   2  12        0.10        0.27     16.59 o
   3   2  12        1.78       -7.73     15.53 o
  -8   3  12       42.13       25.79     16.45 o
  -7   3  12        3.26      -11.77     20.19 o
  -6   3  12       20.87       17.38     16.91 o
  -5   3  12       12.16        9.10     15.19 o
  -4   3  12        2.84       -2.60     13.52 o
  -2   3  12        6.74       -9.96     17.86 o
   0   3  12       23.40        0.87     26.47 o
  -5   1  13       33.27       38.64     16.32 o
  -2   1  13       10.87       -4.08     15.69 o
 
